# Supplementary material for: MetaTiME integrates single-cell gene expression to characterize the meta-components of the tumor immune microenvironment
Source: Nat Commun. 2023 May 6;14:2634. doi: 10.1038/s41467-023-38333-8 (PMC10164163; doi:10.1038/s41467-023-38333-8)
Supplement: Supplementary file 4 — Supplementary Data 1 [file 41467_2023_38333_MOESM4_ESM.xlsx]

## Sheet: Sheet1
Supplementary Data 1. Datasets and cell statistics. Cells are counted based on value of the basic label in "assign_ident" from TISCH. Column "is_raw_counts_available" reflect whether raw data is raw counts with integer.
	n_TME_cells	n_B_cells	n_T_cells	n_myeloid_cells	n_stroma_cells	n_total_cells	n_non_TME_cells	is_raw_count_available
NSCLC_GSE131907	166435	22759	92086	45198	6392	166435	0	1
HNSC_GSE139324	127332	16871	81146	29315	0	130721	3389	1
LECR_GSE139555_NSCLC	78829	3532	67388	7890	19	78829	0	1
PBMC_60K	59784	7783	38061	13940	0	59784	0	1
LIHC_GSE140228_10X	55894	4457	40975	10462	0	56109	215	1
BCC_GSE123813_aPD1	51645	8618	34033	4631	4363	52884	1239	1
LECR_GSE139555_KIRC	49907	7859	19469	22519	60	49907	0	1
COAD_GSE146771_10X	43817	9915	21241	12661	0	43817	0	0
pPCL_GSE151310	41841	0	41734	107	0	55922	14081	1
CLL_GSE125881	40394	0	40394	0	0	58222	17828	1
NPC_GSE150430	40001	15199	19705	5033	64	45959	5958	0
SKCM_GSE139249	39884	332	36681	2575	296	39884	0	1
SKCM_GSE123139	35494	6170	20204	7904	1216	35494	0	1
NSCLC_EMTAB6149	35452	2560	21373	9069	2450	38872	3420	0
OV_GSE154600	33914	2061	13645	8333	9875	33914	0	1
ALL_GSE132509	33655	15973	16270	1412	0	33655	0	1
COAD_GSE136394	31220	0	31030	190	0	67171	35951	1
PBMC_30K	29079	3660	17576	7843	0	29079	0	1
PAAD_CRA001160	28814	479	6589	5572	16174	39335	10521	1
CLL_GSE111014	28333	17165	8848	2320	0	30106	1773	1
BRCA_GSE114727_10X	27402	0	27402	0	0	28678	1276	1
SKCM_GSE148190	26312	743	25350	97	122	27834	1522	1
SCC_GSE123813_aPD1	25891	0	25891	0	0	25891	0	1
KIRC_GSE121636	25681	2123	16891	6667	0	25681	0	1
NSCLC_GSE127465	23839	4460	9474	8776	1129	27834	3995	1
UVM_GSE139829	23601	2458	14571	5663	909	103703	80102	1
KIRC_GSE111360	23130	688	11189	11076	177	23130	0	1
CHOL_GSE138709	21812	993	13171	5872	1776	33990	12178	1
BRCA_GSE114727_inDrop	19676	1380	8699	5664	3933	19676	0	1
AML_GSE116256	19409	1649	9985	7775	0	27016	7607	1
NHL_GSE128531	18189	1251	9993	1873	5072	18189	0	1
SKCM_GSE120575_aPD1aCTLA4	16084	2061	12625	1398	0	16291	207	0
MM_GSE117156	15322	13134	1716	472	0	24918	9596	1
BCC_GSE141526	15238	0	956	2927	11355	54081	38843	1
SCC_GSE145328	14512	0	14218	0	294	23568	9056	1
BLCA_GSE145281_aPD1	14462	529	5487	8446	0	14462	0	0
CLL_GSE142744	13422	7763	4744	915	0	13550	128	0
SCC_GSE144236	12541	471	1999	9161	910	12541	0	1
NSCLC_GSE99254	12344	0	12319	25	0	12344	0	1
PRAD_GSE141445	11817	512	3124	3119	5062	11817	0	0
BRCA_GSE139495	11200	1520	6674	2790	216	11200	0	0
COAD_GSE108989	11125	0	11111	0	14	11125	0	1
LECR_GSE139555_UCEC	10419	0	10353	0	66	12758	2339	1
CRPC_GSE137829	10386	658	2517	2308	4903	10386	0	1
LECR_GSE139555_COAD	10112	3752	5444	875	41	10112	0	1
COAD_GSE146771_Smartseq2	9428	1055	6486	1653	234	10468	1040	0
BRCA_GSE150660	8561	141	4880	3540	0	10605	2044	1
PBMC_8K	8488	1244	4802	2442	0	8488	0	1
BLCA_GSE149652	8471	0	8471	0	0	15538	7067	0
NSCLC_GSE117570	8119	435	3523	3956	205	11453	3334	1
ALL_GSE154109	7862	2887	3547	1428	0	9527	1665	1
LSCC_GSE150321	7669	379	5044	1427	819	12304	4635	0
MCC_GSE118056_aPDL1	7231	564	4809	1784	74	11024	3793	1
GBM_GSE131928_10X	7035	0	1209	5328	498	13164	6129	0
LIHC_GSE140228_Smartseq2	7005	1105	3755	2117	28	7005	0	0
STAD_GSE134520	6533	2042	1374	745	2372	6533	0	1
AML_GSE154109	6480	1216	1753	3511	0	9295	2815	1
NHL_GSE147944	6471	387	3208	1835	1041	6471	0	1
CHOL_GSE142784	6208	0	460	607	5141	10526	4318	0
CLL_GSE132065	6176	3579	2266	331	0	38637	32461	1
SKCM_GSE115978_aPD1	5925	974	3558	432	961	7186	1261	1
PAAD_GSE154778	5704	0	1818	1668	2218	14953	9249	1
MM_GSE141299	5579	3409	1976	194	0	16840	11261	1
NSCLC_GSE153935	5352	165	2772	1214	1201	5352	0	1
OV_GSE115007	5298	0	1052	4246	0	6000	702	1
BRCA_GSE110686	4993	0	4945	48	0	5720	727	1
OV_GSE130000	4786	0	1991	953	1842	11215	6429	1
MCC_GSE117988_aPD1aCTLA4	4666	195	2695	1603	173	10148	5482	1
NSCLC_GSE150660	4609	0	1736	2873	0	5270	661	1
NB_GSE154037	4595	0	4595	0	0	9008	4413	1
LIHC_GSE98638	4342	0	4342	0	0	4572	230	1
GBM_GSE138794	4077	0	933	2932	212	13320	9243	1
NSCLC_GSE143423	3858	117	1485	1669	587	12193	8335	1
GBM_GSE139448	3833	0	2317	700	816	13469	9636	1
HNSC_GSE103322	3577	148	1991	522	916	5174	1597	0
SKCM_GSE72056	3522	642	2328	374	178	4645	1123	0
AEL_GSE142213	2859	26	2243	590	0	3994	1135	1
PAAD_GSE141017	2792	0	1327	612	853	4917	2125	1
GBM_GSE131928_Smartseq2	2492	0	1252	752	488	7710	5218	0
MB_GSE119926	2338	0	877	0	1461	7745	5407	0
Glioma_GSE141460	1843	0	490	0	1353	5814	3971	0
PAAD_GSE111672	1359	0	673	456	230	6122	4763	1
BRCA_GSE143423	1080	0	656	241	183	4340	3260	1
NET_GSE140312	911	0	0	133	778	911	0	1
GBM_GSE141982	683	0	113	504	66	5261	4578	1
BRCA_SRP114962	627	0	97	0	530	2472	1845	0
BLCA_GSE130001	357	0	0	0	357	357	0	1
GBM_GSE103224	0	0	0	0	0	17117	17117	1
GBM_GSE84465	0	0	0	0	0	2926	2926	1
GBM_GSE70630	0	0	0	0	0	4282	4282	0
GBM_GSE102130	0	0	0	0	0	3832	3832	0
GBM_GSE89567	0	0	0	0	0	6236	6236	0
GBM_GSE135437	0	0	0	0	0	374	374	0
