# Supplementary material for: MetaTiME integrates single-cell gene expression to characterize the meta-components of the tumor immune microenvironment
Source: Nat Commun. 2023 May 6;14:2634. doi: 10.1038/s41467-023-38333-8 (PMC10164163; doi:10.1038/s41467-023-38333-8)
Supplement: Supplementary file 6 — Supplementary Data 3 [file 41467_2023_38333_MOESM6_ESM.xlsx]

## Sheet: Sheet1
Supplementary Data 3. All MeC-specific TF scores from MeC score and Lisa score
	MeC-0::MeCScore	MeC-0::LisaScore	MeC-1::MeCScore	MeC-1::LisaScore	MeC-2::MeCScore	MeC-2::LisaScore	MeC-3::MeCScore	MeC-3::LisaScore	MeC-4::MeCScore	MeC-4::LisaScore	MeC-5::MeCScore	MeC-5::LisaScore	MeC-6::MeCScore	MeC-6::LisaScore	MeC-7::MeCScore	MeC-7::LisaScore	MeC-8::MeCScore	MeC-8::LisaScore	MeC-9::MeCScore	MeC-9::LisaScore	MeC-10::MeCScore	MeC-10::LisaScore	MeC-11::MeCScore	MeC-11::LisaScore	MeC-12::MeCScore	MeC-12::LisaScore	MeC-13::MeCScore	MeC-13::LisaScore	MeC-14::MeCScore	MeC-14::LisaScore	MeC-15::MeCScore	MeC-15::LisaScore	MeC-16::MeCScore	MeC-16::LisaScore	MeC-17::MeCScore	MeC-17::LisaScore	MeC-18::MeCScore	MeC-18::LisaScore	MeC-19::MeCScore	MeC-19::LisaScore	MeC-20::MeCScore	MeC-20::LisaScore	MeC-21::MeCScore	MeC-21::LisaScore	MeC-22::MeCScore	MeC-22::LisaScore	MeC-23::MeCScore	MeC-23::LisaScore	MeC-24::MeCScore
ACTL6A	0	0	0.455487	0	0	0	0	0	0	0	0.262314	0	0	0	0	0	0	0	0	0	0	0	0	0	0	0	0	0	0	0	0	0	0	0	0	0	0	0	0	0	0	0	0	0	0	0	0	0	0
ADNP	0	0.402593	0	2.28401	0	0.65651	0	1.16555	0	2.15548	0	1.61272	0	0.1112	0	0.938311	0	0.794917	0	1.56255	0	4.99272	0	1.13964	0	0.134014	0	0.259003	0	2.04995	0	3.44093	0	0.509214	0	2.88637	0	1.4041	0	1.15584	0	0.209401	0	1.91732	0	0.197036	0	0.820107	0
AEBP1	0.273447	0	0	0	-0.354808	0	0.280231	0	0.0590156	0	-0.249705	0	0	0	0	0	0	0	0	0	0	0	0	0	0	0	-0.312221	0	0	0	-0.335753	0	0	0	0	0	0	0	0	0	0	0	0	0	11.1498	0	-2.17697	0	0.576
AEBP2	0	0.485594	0	5.57981	0	1.71323	0	1.42979	0	2.77757	0	3.16817	0	0.431783	0	2.45155	0	0.824038	0	1.37626	0	1.21725	0	0.701366	0	0.220097	0	0.152212	0	2.73746	0	1.3197	0	1.31358	0	0.374773	0	0.975061	0	2.02646	0	1.05805	0	1.3735	0	1.82626	0	1.53656	0
AES	-0.703602	0	0.207968	0	0.0471455	0	0.214737	0	-1.07825	0	-0.105915	0	-0.0140246	0	-0.490463	0	2.49062	0	-3.69003	0	1.09333	0	7.68119	0	-2.70292	0	-1.48477	0	0.481129	0	1.14144	0	-0.439009	0	-2.0102	0	0.058724	0	0.448082	0	-0.640874	0	8.45584	0	-1.76435	0	1.40412	0	-0.510282
AFF1	0	1.05915	0	6.72868	0	8.00279	0	1.56363	0	3.56384	0	7.86939	0	1.71015	0	1.26865	0	0.905025	0	1.30385	0	6.89389	0	0.556244	0	1.11427	0	1.43587	0	6.71046	0	5.10112	0	2.32003	0	0.315842	0	2.37556	0	1.07201	0	1.50816	0	3.33618	0	0.242758	0	0.546515	0
AFF3	0	0	0	0	0	0	0	0	0	0	0	0	0	0	0	0	0	0	0	0	0	0	0	0	0	0	0	0	0	0	0	0	0	0	0	0	1.79975	0	0	0	0	0	0	0	0	0	0	0	0
AFF4	0	3.37767	-0.335267	9.3207	0.199259	14.4153	0	1.84138	0	6.33	0.27341	9.08559	0	0.728768	0	2.74817	0	1.91352	0	3.33542	0.703715	12.169	0	2.02873	0	1.27255	0	0.387139	0	5.29477	0	13.5026	0	2.09397	0	1.52408	0	0.819537	0	3.98888	0	0.70104	0	4.04803	0	0.383275	0	1.09538	0
AHR	-0.0191509	0.143753	0	0.730632	0.124383	1.78317	-0.320893	1.21955	-0.227581	0.62492	0	1.44459	0.766748	0.272069	-0.305132	0.408379	0	0.096344	-1.84986	1.17978	0	1.11191	0	0.970725	0	0.185698	3.97799	0.44562	0	0.23332	0	2.49033	-0.305286	0.741429	0	0.667958	-0.712983	1.06806	0.487993	1.22864	0	0.446731	0	0.704829	0.547552	0.591948	0	1.00884	0
AIM2	0.235725	0	0	0	0	0	0	0	0	0	0	0	0	0	0	0	0	0	0	0	0	0	0	0	0	0	0	0	0	0	0	0	0	0	0	0	0.746296	0	0	0	0	0	0	0	0	0	0	0	0
AIP	-0.0897939	0	0.218422	0	0	0	0	0	0	0	0.517251	0	0	0	-0.421372	0	0	0	0	0	-0.260319	0	-0.272291	0	0.33793	0	0	0	0	0	-0.370427	0	0	0	0.429939	0	0	0	-0.416398	0	0.49233	0	0.534494	0	0	0	0	0	0
ANP32A	-0.0598161	0	0.190541	0	0	0	0	0	-0.614137	0	0.561318	0	0.382485	0	0	0	0.565872	0	-0.259744	0	-0.351156	0	0	0	-0.321946	0	0	0	-0.066418	0	-0.401497	0	0	0	0	0	0	0	0	0	0	0	0	0	-0.468747	0	0	0	0.582768
APEX1	0.24121	0	-0.451932	0	0	0	0.60235	0	0.148899	0	-3.527	0	1.59646	0	-0.751909	0	0	0	-0.653722	0	-0.0774103	0	0	0	0	0	0	0	-0.987609	0	-1.99384	0	0	0	-0.995247	0	0	0	0	0	0	0	-1.12774	0	0	0	0	0	0.871589
AR	0	7.13645	0	4.82264	0	8.36111	0	3.3147	0	4.5919	0	4.23722	0	3.50909	0	4.06383	0	4.76784	0	3.2038	0	12.3898	0	2.7928	0	1.79291	0	2.46616	0	4.76784	0	7.25946	0	2.5027	0	5.50888	0	2.61084	0	1.64456	0	6.80989	0	4.97948	0	5.11055	0	3.01415	0
ARID1A	0	0.0417493	0	1.31214	0.157843	5.58652	0	0.0425218	0	0.239641	0.305436	2.6548	0.26619	0.262344	0	0.114333	0	0.167157	0.423045	0.242369	0	1.25306	0	0.048883	0	0.150042	0	0.169272	0	1.42705	0	0.0133378	0	0.174125	0	0.293075	0	0.05036	0	0.670924	0	0.236681	0	0.408153	0	0.0592665	0	0.0822774	0.423586
ARID1B	0	0	0	0	0	0	0	0	-0.319588	0	0	0	0	0	0	0	0	0	0	0	0	0	0	0	-0.283956	0	0	0	0	0	0	0	0	0	0	0	0	0	0	0	0	0	0.656624	0	-0.459742	0	0	0	0
ARID3A	0	2.1587	0	2.98845	0	3.97999	2.33245	0.230627	0.195699	0.950077	0	3.43615	0	1.09696	0	0.969459	0	0.911771	0.540039	3.41239	0	6.04215	0	2.45757	0	0.208373	0	1.14517	0	1.9664	0	6.52266	0	1.5623	0	2.18562	0	1.28537	0	1.77486	0	0.68047	0	1.70813	0	0.108111	0	1.37587	0
ARID4A	-0.14932	0	-0.122028	0	0	0	0	0	0	0	0	0	0	0	-0.307786	0	0	0	0	0	0	0	0	0	0.415853	0	0	0	0	0	-0.288043	0	0	0	-0.340104	0	0.342239	0	0	0	0	0	0	0	0	0	0	0	0
ARID4B	0.462837	0	-0.69779	0	0.321187	0	0.275743	0	-0.552213	0	0.256269	0	0.386126	0	-0.812836	0	0.263831	0	0	0	0.81487	0	0	0	0.125887	0	0	0	-1.23307	0	-1.3107	0	-0.417571	0	0	0	-0.383366	0	-0.885226	0	1.37655	0	2.47552	0	0	0	0	0	1.25177
ARID5A	1.74322	0	-0.358929	0	-0.440667	0	0	0	0.254916	0	-0.421055	0	0	0	-0.803522	0	1.24027	0	-0.967788	0	-0.204469	0	-0.569531	0	0.996947	0	-0.683369	0	1.24131	0	0.181983	0	-1.66167	0	-0.424554	0	0	0	0	0	4.20737	0	0	0	0.655987	0	0	0	-0.366803
ARID5B	-1.03428	0	-0.93512	0	-0.0487834	0	-1.58413	0	-0.257324	0	0.257845	0	-0.664233	0	8.28627	0	-0.637777	0	0	0	0.533161	0	-0.0881566	0	-0.0225175	0	-3.07435	0	-0.558342	0	-1.27764	0	-8.19304	0	-0.488423	0	3.3586	0	-0.671477	0	2.84487	0	4.98032	0	3.88428	0	-0.279589	0	0
ARNT	0	1.17166	0	1.5851	0	2.6163	0	1.45799	0	2.41984	0	1.61954	0	0.403427	0	1.04381	0	4.21296	0	2.24604	0	4.32867	0	1.23561	0	0.431829	0	1.04534	0	2.0527	0	1.83581	0	2.14917	0	1.46827	0	1.98812	0	1.23404	0	1.27852	0	1.88389	0	0.648962	0	0.799851	0
ARNT2	0	0.160039	0	1.75912	0	1.76108	0	0.230228	0	1.2154	0	3.97964	0	0.289799	0	0.600301	0	0.867812	0	0.587015	0	2.11357	0	0.498046	0	0.116264	0	0.0917104	0	0.708841	0	1.05304	0	0.377998	0	0.73924	0	0.184808	0	1.81639	0	0.013322	0	1.19063	0	0.05666	0	0.512357	0
ARNTL	0	0.461532	0	1.90465	-0.219908	6.13941	0	0.561559	0	1.0438	0	2.48193	0	0.245007	0	0.958298	0	2.06178	0	0.675185	0	2.14278	0	1.43075	0	0.483477	0	0.869464	-0.388603	0.89195	0	2.19078	0.931327	1.14735	0	2.1047	0	0.394308	0	0.949467	0	1.97132	0	1.286	0	0.805066	0	0.383924	0
ASCL1	0	3.71322	0	2.47896	0	3.15001	0	3.57235	0	2.55523	0	2.07487	0	0.286354	0	4.21867	0	0.809173	0	1.652	0	3.86997	0	2.64709	0	0.797268	0	0.606934	0	2.46672	0	1.52684	0	1.35947	0	1.2471	0	1.28719	0	0.946449	0	1.3389	0	1.95726	0	1.55913	0	1.46844	0
ASCL2	0	0.388393	0	1.92222	0	3.53215	0	0.12433	0	0.906235	0	3.39825	0	0.14163	0	2.33179	0.302169	0.0530209	0	0.359891	0	3.03189	0.488776	0.132931	-0.292071	0.00671625	0	0.00433599	0	0.49925	0	3.97722	0.0962294	0.536086	0	0.197239	0	0.510309	0	0.182345	0	0.115184	0	1.75323	0	0.000634319	0	0.623298	0
ASH1L	0.118384	0.0946494	-0.29827	0.997989	-0.38598	1.7704	0	0.129031	-0.269567	0.0454155	0	0.772864	0	0.228498	0.162604	0.0162969	-0.456175	0.334758	0	0.0206205	0	0.161443	-0.374536	0.128651	0	0.0244851	0	0.362456	-0.394221	0.0614595	0	0.845594	0	0.205418	0.493968	0.0164557	0	0.0194677	0	0.0950213	0	0.124735	0	0.130575	0	0.129266	0	0.0946305	0
ASH2L	0	2.0956	0	2.13164	0	2.98048	0	0.387114	0	2.36822	0	2.07107	0	0.743397	0	0.204932	0	0.0819107	0	0.583124	0	3.10433	0	0.255567	0	0.117123	0	0.0151632	0	2.29872	0	5.71816	0	0.522449	0	0.244751	0	0.0646362	0	1.14609	0	0.976783	0	0.69542	0	0.0459993	0	0.720508	0
ATAD2	0	0	6.04338	0	0	0	0	0	0	0	-1.97109	0	0	0	0	0	0	0	0	0	0	0	0	0	0	0	0	0	10.1142	0	0	0	0	0	0	0	0	0	0	0	0	0	-0.508477	0	0	0	0	0	0
ATF1	0	2.64719	0	6.01533	0	10.5772	0	0.743074	0	6.29104	0	7.03168	0	3.48444	0	1.91211	0	0.606061	0	4.70191	0	14.0585	0	1.21427	0	0.586059	0	1.13586	0	5.34521	0	8.87283	0	1.10493	0	1.6897	0	3.70425	0	2.003	0	0.451551	0	3.73862	0	0.140202	0	1.01952	0
ATF2	0	3.38729	0	5.38728	0	7.29898	0	2.7297	0	4.1257	0	5.54387	0	2.83256	0	3.45396	0	2.04382	0	4.27722	0	5.57616	0	2.10779	0	1.46067	0	0.854617	0	2.75369	0	5.44105	0	2.23122	0	2.43788	0	5.22753	0	0.897632	0	1.29066	0	2.57156	0	0.67778	0	1.06823	0
ATF3	0.401367	5.23239	0.514436	5.90138	1.47145	6.71334	0.0547711	1.49278	0.354868	3.5809	-0.287407	3.32077	0.297478	2.27134	-1.13744	3.0531	0	1.34854	1.69652	3.74938	3.28963	9.283	-0.325034	1.88019	0.793209	0.795544	-3.22947	1.2295	0.715564	3.16136	-0.927019	6.13894	0.516182	2.06285	-3.62476	2.78404	-1.89311	2.69806	-1.39788	1.49884	0	1.53924	0.474569	2.77144	-0.119881	0.6583	-0.913939	1.41684	-2.51604
ATF4	0.341088	1.2715	-0.564761	2.15799	-0.0508023	2.66349	-0.915659	0.841593	5.09814	0.981542	1.04292	2.53077	-0.272211	0.716745	-0.244916	1.28236	0.221201	1.27603	-0.642933	1.95882	1.22235	3.31661	-0.306881	1.2505	0.170673	0.781399	0.127202	0.355298	-0.368729	1.79867	-1.26558	4.24325	0	1.01738	1.80506	1.96756	0.634339	1.51041	-1.46717	0.92676	0	0.690995	2.04804	0.98214	-0.350176	1.38178	-0.108235	0.735114	-0.460179
ATF5	0.694685	0	-0.432991	0	-0.343664	0	0.0878867	0	0.847839	0	0	0	-0.314777	0	0	0	0	0	-0.359777	0	0.791146	0	0	0	0	0	0	0	-0.407111	0	0	0	0	0	-0.844164	0	0	0	0	0	0	0	0	0	-0.407727	0	0	0	0
ATF6	0	0	0	0	0	0	0	0	0	0	0	0	0	0	0	0	0	0	0	0	0	0	0.309941	0	0	0	0	0	0	0	0	0	0	0	0	0	0	0	0	0	0	0	0	0	0	0	0	0	0
ATF6B	0	0	0	0	0	0	0	0	0	0	0	0	0	0	0	0	0	0	0	0	0.227633	0	0.431406	0	-0.322101	0	0	0	0	0	0	0	0	0	0	0	0	0	0	0	0	0	0	0	0	0	0	0	0
ATF7IP	-0.306543	0.490989	-0.350983	1.1821	-0.671199	3.45239	0.286824	0.144886	0	1.77861	0.460476	1.56805	0	0.904682	-0.554354	0.622794	-0.565746	0.199522	0.507268	0.49632	0	1.94723	-0.271461	0.942153	-0.500803	0.349905	0	0.412578	-0.348629	1.30226	-0.292289	0.937429	-1.79672	0.229352	-0.365465	0.523021	0.761972	0.211125	0	0.548208	0.496197	1.3443	0	1.03818	0	0.852737	0	0.982732	0
ATOH1	0	0.766717	0	4.53507	0	5.23293	0	0.0289507	0	2.04239	0	4.08972	0	0.0418308	0	0.359603	0	0.471841	0	0.739826	0	1.49645	0	1.10204	0	0.0833745	0	0.0251604	0	2.87098	0	5.46292	0	0.37507	0	0.0188224	0	0.193133	0	0.0500719	0	0.224182	0	0.123192	0	0.00992141	0	0.562954	0
BACH1	0	1.00036	0	4.30324	-0.390858	5.11158	0	0.57542	0	1.73861	0	2.70622	0	0.10839	0.312042	3.21081	0	2.40072	0	3.93401	0	6.31719	0	2.74634	0	0.17308	0	1.00537	0	2.14891	0	3.53269	0	0.433228	1.32877	1.54826	1.03644	0.224648	-0.420042	1.73662	0	0.837368	0	2.66067	0	0.304372	0	0.689244	0
BACH2	0	1.93967	0	3.05808	0	5.15538	0	3.91995	0	5.57814	0	3.79965	0	2.49639	0	3.52289	0	1.3577	0	5.35192	0	8.48944	0	3.57917	0	1.85385	0	0.534317	0	2.76076	0	0.599426	0	2.13145	0	0.770158	2.04664	7.68749	0	1.06767	0	0.442245	0	6.24256	0	0.0984834	0	0.369158	0
BAHD1	0	1.19186	0	0.493545	0	0.344195	0	0.127234	0	0.421837	0	0.792162	0	2.43563	0	0.840406	0	2.26085	0	1.33761	0	1.16568	0	0.884083	0	0.421238	0	1.82413	0	0.2061	0	1.03559	0	1.17445	0	0.30174	0	0.532859	0	2.77174	0	0.498758	0	0.834748	0	0.569356	0	0.421528	0
BANP	0	0	0	0	0	0	0.50109	0	0	0	0	0	0.32216	0	0	0	0	0	0	0	0	0	0	0	0.608005	0	0	0	0	0	-0.370077	0	0	0	0	0	0	0	0	0	0	0	0	0	0	0	0	0	0
BARX1	0	0.279549	0	4.47158	0	4.1688	0	0.173407	0	1.18047	0	9.62104	0	0.138683	0	0.226867	0	0.546526	0	0.243171	0	2.47162	0	0.159697	0	0.0855565	0	0.100518	0	3.00929	0	4.47919	0	0.273656	0	0.259348	0	0.127627	0	0.387235	0	0.220363	0	0.860073	0	0.142963	0	0.709739	0
BARX2	0	0.0617087	0	10.1966	0	3.93302	0	0.813178	0	3.75205	0	13.4155	0	0.807843	0	1.24336	0	0.193181	0	0.796765	0	3.58083	0	0.7679	0	0.0618063	0	0.285182	0	4.77625	0	2.14913	0	0.755109	0	0.427833	0	0.46768	0	0.756105	0	0.190419	0	2.25523	0	0.141374	0	0.350939	0
BASP1	-0.0656564	0	-0.130143	0	-0.477339	0	-3.1145	0	-0.0636835	0	-0.210919	0	4.68146	0	-0.490616	0	0	0	-1.0509	0	0.717175	0	0	0	0	0	0	0	0	0	0.527148	0	0	0	0.756193	0	2.42312	0	-0.311998	0	-0.601432	0	-0.391612	0	0.809438	0	-0.446305	0	0.409142
BATF	0.0421312	2.85873	0.142813	2.49281	-0.123748	3.69307	-0.151698	4.91138	-0.720903	3.43091	-0.863842	1.21358	0.0935608	2.5364	21.0856	5.00085	-0.109336	2.27862	-0.505398	3.50339	-0.621335	8.08081	1.25183	2.63357	-2.32766	2.76731	1.85894	0.959845	0.249212	4.09363	1.22544	6.80571	-2.69977	3.28035	0	5.5096	-1.25046	7.50014	0	1.20619	2.38633	3.58866	-0.782141	4.53981	-0.369745	1.07691	0	1.26406	0
BATF3	0	0.386593	0	0.105842	0	0.85994	0	0.54375	0	1.03324	0	0.11315	0.532093	0.236001	0	1.68013	0	0.224338	0.905821	0.0514141	0	0.25772	0	2.83957	0	2.83106	0	0.356573	0	0.221182	0	0.791779	0	1.20442	0.584747	0.314721	0	1.76589	-0.689004	0.0624809	0	3.58605	0	0.110927	0	0.394243	0	0.602536	0
BAZ1A	1.28516	0	0	0	-0.563964	0	-0.44887	0	-0.98262	0	0	0	1.02086	0	-0.724877	0	0.305577	0	-0.313793	0	-0.456631	0	0.851024	0	-0.288933	0	0	0	0	0	-0.255184	0	-1.34011	0	0.764643	0	-0.469334	0	0	0	-0.513001	0	0.498244	0	0	0	-0.475338	0	-0.0478947
BAZ1B	0	0	0.826559	0	0	0	-0.422184	0	-0.194107	0	-0.6234	0	0	0	0	0	0	0	-0.260987	0	0	0	-0.369452	0	0	0	0	0	0.931385	0	0	0	0	0	0	0	0	0	0	0	0	0	0	0	0	0	-0.464519	0	0
BAZ2B	0	0	0	0	0	0	0	0	0	0	-0.196863	0	0	0	0	0	0	0	-0.401909	0	0	0	-0.313894	0	0	0	0	0	0	0	0	0	0	0	0	0	0	0	0	0	0.399159	0	0	0	-0.447041	0	0	0	0
BBX	0.491108	0	-0.138588	0	-0.0496719	0	0	0	0	0	-0.226056	0	0.546124	0	0	0	0	0	0	0	0	0	0	0	0.309916	0	0	0	-0.346262	0	-0.296142	0	0	0	0	0	0	0	0	0	0	0	-0.508627	0	0	0	0	0	0
BCL10	0	0	0	0	0	0	0	0	0	0	0	0	0	0	0	0	0	0	0	0	0	0	0	0	0	0	0	0	0	0	0	0	0	0	0	0	0	0	0	0	0	0	0	0	0	0	0	0	0
BCL11A	0.148734	4.72267	0	3.53367	0	2.80421	9.37932	4.31165	-1.56841	3.5777	0.230615	1.06184	0.326469	4.3153	0	3.38345	-0.351975	3.20388	0	2.55029	0	11.6068	0	2.96674	-0.734739	1.71015	0	0.437772	-0.364701	3.12431	0	1.40732	0.304489	2.93087	0.524646	2.64284	1.78395	8.93295	-0.931269	1.05008	0	2.91033	0	1.66225	0	1.14548	0	2.59173	0
BCL11B	0.0251514	0.0289078	0	2.5789	0	2.86853	-0.173983	0.207899	-0.219108	0.444114	0	3.15686	0.0286301	2.49827	0	0.644523	-2.25095	0.68981	0	0.396595	0	1.4921	-0.628383	0.327781	0.831901	0.134095	0	0.354594	0	3.46995	-0.601516	0.625605	-0.597536	1.2604	-0.366509	1.33359	-2.18178	1.24128	0	1.19269	0	0.370444	0.789817	2.07419	0	0.156749	-0.395552	0.235743	-0.398301
BCL3	-0.0804763	2.22775	0	8.24744	0	11.5739	0	2.3474	0	5.81683	0	8.05265	0	2.10105	0.339656	4.4259	0	2.11511	0	3.00808	0	8.9457	0	2.96354	-0.347334	1.15597	0	1.80454	0	6.36472	0	11.9618	0	3.00053	0	2.85026	-0.379253	8.28771	0	1.99171	0	2.57546	0	3.77956	0	0.423671	0	0.94593	0.306265
BCL6	-0.156515	3.56813	0	8.51463	-0.513041	7.34448	-0.159766	5.74357	0	8.02281	0	6.38391	0	2.86445	0	2.9829	0	2.01412	0	5.5209	0	8.54754	0	6.0082	0	2.4754	-0.625275	1.30524	0	5.03035	0	8.46962	0	3.23841	0.760964	1.92644	0	12.7237	-1.29158	1.4434	0.688075	2.55303	0	7.98838	0	0.210267	0	2.58528	0.265706
BCOR	0	1.41339	0	3.08903	0	5.36096	0	2.28597	0	3.33055	0	3.37867	0	1.68494	0	2.39052	0	2.26555	0	2.82425	0	7.25346	0	1.08836	0	0.843528	0	0.731473	0	3.14947	0	7.67478	0	1.05431	0	2.38469	0	5.09472	0	1.77284	0	0.813228	0	2.45681	0	0.133752	0	0.555093	0
BHLHE40	-0.543512	4.19654	-0.318472	6.06983	-0.304135	7.71168	1.00397	3.44678	-0.588547	5.503	0.265947	5.58741	0.768928	2.65814	-4.22049	4.75403	0.0674353	2.55256	-1.55275	3.99388	-0.0154947	13.4594	1.29331	2.47073	-3.68591	1.46762	3.06828	0.545719	-0.772905	5.23219	-0.684127	5.83598	3.8048	1.72142	-3.95586	2.08417	-2.09886	9.51253	-0.152149	1.58992	6.97488	1.3356	-1.1183	4.7747	0	3.00232	1.45793	1.4643	-0.0661986
BHLHE41	-0.131308	0	0	0	-0.23437	0	-0.193421	0	0.46105	0	0	0	0	0	0	0	0	0	0	0	0	0	0	0	0	0	0	0	0.235324	0	0	0	0	0	0	0	0	0	0	0	0	0	0	0	0	0	0	0	0
BMI1	0	0.664793	0	6.39953	0	8.54508	0	1.81128	0	1.62488	0	5.32527	0	4.57401	0	2.30712	0	2.24514	0	7.08844	0	6.69074	0	1.76128	0	1.90857	0	1.55105	0	3.27171	0	14.7633	0	3.96386	0	1.09739	0	1.22783	0	3.3253	0	1.70482	0	8.40416	0	0.685379	0	3.87893	0
BNIP3	0.156261	0	-0.143435	0	0.766147	0	0	0	0	0	-0.439224	0	-0.316411	0	0	0	-0.271189	0	0	0	-0.248918	0	0	0	0	0	0	0	-0.763463	0	0	0	0	0	-0.78619	0	0	0	0	0	-0.395208	0	0	0	-0.340645	0	0	0	0.635931
BPTF	0	0.243183	0	9.75347	0	8.75865	0.294638	0.595404	0	3.99268	0	6.74542	0	0.116383	0	0.586656	-0.220539	0.70842	0	1.30976	0	10.0011	0	0.945901	0	0.0848144	0	0.269864	0	7.22455	0	6.26028	0	0.194751	0	0.73441	0	0.370192	0	1.32675	0	1.49894	0	1.88354	0	0.000125061	-0.340972	0.528895	0
BRCA1	0	3.77268	1.43347	4.36001	0	6.12426	0	0.750071	0	3.46962	-0.45497	7.45607	0	0.760815	0	0.868404	0	0.624506	0	2.09516	0	6.53872	0	2.48475	0	0.222715	0	0.284519	2.84382	2.69988	0	10.7353	0	0.652724	0	1.77465	0	0.769044	0	0.78021	0	0.160389	0	0.53101	0	0.680474	0	1.29839	0
BRD1	0	1.39271	0	6.35947	0	7.27521	0	0.922902	0	6.31652	0	7.9161	0	0.108833	0	0.97471	0	0.207326	0	1.46531	0	8.24319	0	2.06357	0	0.116148	0	0.0162676	0	5.79981	0	9.14252	0	0.250604	0	0.211049	0	0.0927728	0	0.724055	0	0.438526	0	1.6675	0	0.133833	0	0.952811	0
BRD3	0	3.92246	0	3.9683	0	7.13663	0	1.56908	0	4.97868	0	3.7413	0	3.34388	0	1.68965	0	0.955391	0	1.99064	0	6.47616	0	1.11162	0	1.00044	0	0.556792	0	3.95703	0	7.28516	0	1.12542	0	1.21949	0	2.52836	0	0.859483	0	0.657608	0	2.38109	0	0.953734	0	0.973379	0
BRD4	0	9.00511	0	10.2378	0.207636	14.5118	0.271763	3.02861	0	11.5445	0	9.86779	-0.42688	8.5465	-0.241756	7.48451	0	2.10432	0	9.40194	0	15.0165	0	4.47791	0	3.45605	0	2.36322	-0.422039	9.63099	0	27.0753	0	5.34651	-0.540996	8.61844	0	11.1554	0	4.85166	0	2.92994	0	8.74582	0	5.97962	0	5.84883	0
BRD7	0	1.40412	0	1.23614	0	3.79287	0	0.586841	0	1.76463	0	1.24551	0	0.121361	0	1.63985	0	0.148794	0	0.729576	0	4.03337	0	0.596362	0	0.174466	0	0.115925	0	4.11943	0	6.31191	0	0.173947	0	0.494216	0	0.153036	0	0.0621953	0	0.0729435	0	0.371222	0	2.68035	0	0.452546	0
BRD9	0	1.58497	0	3.1449	0	0.965858	0	0.982935	0	4.72336	0	1.21125	0	2.23823	0	0.421733	0	1.44404	0	4.36715	0	4.0964	0	5.606	0	1.08418	0	0.602402	0	2.99178	0	4.19404	0	1.40721	0	1.3047	0	0.751826	0	1.18865	0	0.623218	0	0.674877	0	0.439786	0	1.63431	0
BTG1	-1.09537	0	-3.09649	0	-2.12971	0	-7.92716	0	-3.30543	0	0.624089	0	-7.1265	0	6.58981	0	6.8271	0	-1.76046	0	4.02625	0	-0.19573	0	5.8063	0	-4.87396	0	-0.837532	0	5.212	0	2.67201	0	1.99211	0	12.8966	0	-1.97975	0	-0.727401	0	0.541537	0	-3.24845	0	0.89952	0	1.41732
C1D	0	0	0	0	-0.314275	0	0	0	0	0	0	0	-0.234145	0	0	0	0	0	0.313179	0	-0.314687	0	0	0	0.357841	0	0	0	-0.365602	0	0	0	0	0	0.459739	0	0	0	0	0	0	0	0.506902	0	0	0	0	0	0
CALCOCO1	-0.253683	0	-0.113194	0	-0.217547	0	0	0	0	0	0	0	0	0	0	0	0	0	0	0	0	0	0	0	0	0	0	0	0	0	0	0	0	0	0	0	0	0	0	0	0	0	0	0	0	0	0	0	0
CAMTA1	0	0	0	0	-0.166579	0	0	0	0	0	-0.204018	0	0	0	0	0	0	0	-0.583754	0	0	0	0	0	0	0	0	0	0.826211	0	0	0	0	0	0	0	0	0	-0.421246	0	0	0	0	0	-0.899651	0	0.680073	0	0
CAMTA2	0	0.368601	0	0.5829	0	3.06276	0	0.665252	0	0.319528	0	1.34055	0	0.226895	0	1.25399	0	0.647953	0	0.120439	0	4.94548	0	0.575397	0	0.0899269	0	0.530386	0	1.27013	0	0.726757	0	0.15034	0	0.185304	0	0.033359	0	1.38437	0	0.233597	0	0.571907	0	0.0373189	0	1.08969	0
CAND1	0	0	0	0	0	0	0	0	0	0	0	0	0	0	0	0	0	0	0	0	0.291634	0	-0.30557	0	0	0	0	0	0	0	0	0	-0.335405	0	0	0	0	0	0	0	0	0	0	0	0	0	0	0	0
CARHSP1	0	0	5.70789	0	0.157701	0	0	0	-0.666693	0	-1.64147	0	-0.317166	0	0	0	0.241892	0	0	0	0	0	0	0	0.523301	0	0.447348	0	9.42973	0	0	0	0	0	-0.521563	0	0.427405	0	0	0	0	0	2.19326	0	0	0	0.540359	0	0.62103
CASC5	0	0	1.42523	0	0	0	0	0	0	0	0.925403	0	0	0	0	0	0	0	0	0	0	0	0	0	0	0	0	0	0	0	0	0	0	0	0	0	0	0	0	0	0	0	0	0	0	0	0	0	0
CASP8AP2	0	0.105313	0	5.78034	0	1.91769	0	0.470107	0	1.07627	-0.480459	4.04917	0	0.951817	0	1.75566	0	0.163089	0	0.0309425	0	1.28824	0	0.341062	0	0.0350936	0	0.0276387	0.60017	2.00219	0	1.17249	0	0.0845475	0	0.273632	0	0.168123	0	0.444735	0	0.0119243	0	0.140874	0	0.0909241	0	0.126779	0
CBFB	0	1.89938	0.18018	7.45777	0	9.46183	0	3.62279	0	6.01452	0.235599	6.17645	-0.276997	3.21211	0.374593	3.05632	0	3.7234	0	4.92329	0	12.2506	0	6.17531	0	1.56064	0	1.28968	0	7.1306	0	8.66424	0	2.79481	0	6.35569	0	5.48978	0	1.51446	0	1.73614	0	3.35769	0	1.33412	0	0.859601	0
CBX1	0	0.581519	0	6.17543	0	8.40516	0	0.260027	0	3.58995	0	8.53364	0	0.400928	0	1.69392	0	0.812593	0	1.57871	0	9.68998	0	1.54918	0	0.046479	0	0.174156	0	5.22109	0	8.73791	0	0.580108	0	1.58805	0	1.2675	0	2.10047	0	4.63686	0	1.71232	0	0.195333	0	0.361991	0
CBX3	-0.420469	3.6286	4.34023	5.17291	-0.00386397	5.40757	-1.11583	1.04427	-0.723208	2.51755	-0.833752	4.50881	-0.58811	1.31889	0.0280726	1.56106	-0.0378132	1.20711	0	1.87993	-0.363748	4.76956	-1.06098	0.891003	-0.64945	0.300536	0.826858	0.736944	2.17961	4.06148	0.307001	2.65475	0.867695	0.304337	0	1.59589	-0.385087	0.612458	-1.17225	2.02621	0.390063	1.14631	1.22896	2.71749	-0.408363	0.603918	-0.823608	0.907446	-0.4251
CBX4	0	0.274967	0	1.90423	0	2.00547	0	0.0824133	0	0.568088	0	1.4231	0	0.37592	0	1.81735	0	1.35882	0	0.461245	0	0.804681	0	0.562134	0	0.0613263	0	0.0840983	0	0.484484	0	1.61023	0	0.45037	0	0.69009	0	1.63176	0	0.252967	0	0.142035	0	0.928167	0	0.276812	0	0.544406	0
CBX5	0	3.69357	4.0366	3.35329	0	3.06221	0	1.20305	0	3.01374	0	5.18952	0	1.38189	0	1.94929	0	1.83282	0	1.62636	0	6.33015	0	1.41311	0	0.450878	0	0.741716	1.76915	3.92135	0	5.44775	0	1.59004	0	2.14917	0	3.81628	0	1.11168	0	1.4475	0	0.75256	0	0.33872	0	0.0727956	0
CBX7	0	0.410017	0	0.51534	0	0.184468	0	0.925233	0	0.624346	0	0.84234	0	0.333734	0	0.0437004	0	0.171734	0	0.14277	0	0.581374	0	0.116835	0	0.10058	0	0.366745	0	0.0434619	0	1.51243	0	0.0379516	0	0.39164	0	1.32999	0	1.15041	0	0.0416826	0	0.195333	0	0.0362258	0	0.177781	0
CBX8	0	2.66885	0	5.73704	0	8.2576	0	1.22	0	4.24494	0	6.66311	0	1.24843	0	1.17152	0	0.196983	0	0.505769	0	6.28521	0	0.932949	0	0.459506	0	0.477167	0	5.66148	0	8.14679	0	0.458734	0	0.260914	0	1.70244	0	1.74313	0	0.876187	0	0.817414	0	2.52355	0	0.955784	0
CCT4	-0.151518	0	0.214655	0	3.5643	0	-0.178298	0	0.212641	0	0.244252	0	0.0151999	0	-0.426271	0	0.282254	0	-0.879031	0	-0.444891	0	0	0	-0.31817	0	0	0	-0.426481	0	-0.405326	0	-0.164049	0	-0.0369349	0	0	0	0.425861	0	0	0	0	0	0	0	0	0	-0.211783
CDC5L	0	0.937141	0	1.08414	0	0.802221	0	0.74163	0	0.38106	0	2.08838	0	1.78668	0	1.643	0	3.13427	0	1.31829	0	1.55548	0	1.02464	0	0.368458	0	0.270273	0	0.571822	0	1.4595	0	0.825948	0	2.39123	0	0.946572	0	1.91962	0	0.946582	0	1.57093	0	0.46801	0	0.878618	0
CDK7	0	4.38946	0	8.4827	0	8.91444	0	1.18581	0	5.31978	0	9.56433	0	1.59942	0	2.25238	0	0.916662	0	1.35053	0	9.57645	0	2.17337	0	1.51329	0	1.13042	0	6.40045	0	11.5888	0	6.37228	0	0.70109	0	0.963417	0	1.09378	0	0.996231	0	3.21473	0	0.0251124	0	0.433249	0
CDX2	0	1.95253	0	3.7156	0	4.83611	0	1.26301	0	2.35512	0	3.85884	0	1.34969	0	1.93862	0	0.517231	0	1.6988	0	5.80775	0	2.29042	0	0.762483	0	1.1578	0	2.78818	0	4.08341	0	0.711535	0	1.08839	0	0.838627	0	2.49916	0	0.806262	0	1.92668	0	1.34078	0	1.44756	0
CEBPA	0	5.21366	0	4.12646	-0.179472	7.81084	0	2.65144	0	4.73116	0	5.62395	0.284714	5.618	0	5.54015	0	7.42882	0.847426	9.66238	0	13.1894	0	8.37153	0	2.67716	0	4.29519	0	6.7936	0	9.47563	0	4.9196	0	11.5824	0	4.63098	0	7.35757	0	2.40578	0	5.54135	0	5.76948	0	2.01855	-0.418739
CEBPB	-1.36846	5.33019	-0.559406	6.00599	-0.284962	7.53469	-4.31745	4.21121	-0.65147	1.98737	-0.20597	6.19925	-3.20608	7.80839	-1.94294	3.03453	-0.249855	2.88643	8.43841	5.83735	-0.430362	9.05657	0	4.60876	1.01811	1.74394	-2.58435	4.6398	0.983551	3.0395	0.0281589	4.37928	-1.14163	1.89038	4.02936	8.54845	-0.319457	3.89633	-2.43222	8.6101	-0.639027	2.96466	-4.89479	3.95164	0.905257	8.81373	-3.17928	3.34313	-1.03678
CEBPD	-0.195186	0.771794	-0.103305	5.48656	-2.69519	9.13114	-4.68033	0.491338	-1.10603	2.85202	0	6.81426	4.65568	0.417323	-0.364311	1.42549	4.09244	0.448697	-1.45668	1.94172	-0.035884	6.91194	1.00672	1.23089	-0.215696	0.0515804	-6.52645	1.00399	0.166839	3.39945	-0.370987	7.31665	8.2389	0.542011	1.31405	1.04126	-2.70463	0.796833	0.804476	2.04236	-0.638623	0.941213	-1.13083	2.63251	-2.23152	0.0459739	0.320597	0.927584	0.607171
CEBPG	0	2.44278	0	1.49443	0	4.58951	0	0.844697	0	0.809811	0	1.36527	0	1.64525	0	2.46721	0	1.47775	0	4.25583	0	7.53934	0	2.68547	0	0.431671	0	2.237	0	0.533287	0	2.60355	0	0.541164	0	3.72765	0	1.52382	0	2.91666	0	1.65951	0	2.3864	0	1.04699	0	0.530011	0
CENPA	0	0	1.17696	0	0	0	0	0	0	0	9.68109	0	0	0	0	0	0	0	0	0	0	0	0	0	0	0	0	0	-3.58422	0	0	0	0	0	0	0	0	0	0	0	0	0	0	0	0	0	0	0	0
CENPH	0	0	1.5156	0	0	0	0	0	0	0	-0.878479	0	0	0	0	0	0	0	0	0	0	0	0	0	0	0	0	0	6.18925	0	0	0	0	0	0	0	0	0	0	0	0	0	0	0	0	0	0	0	0
CENPK	-0.153812	0	4.35245	0	0	0	0	0	0	0	0	0	0	0	0	0	0	0	0	0	0	0	0	0	0	0	0	0	6.80805	0	0	0	0	0	0	0	0	0	0	0	0	0	0	0	0	0	0	0	0
CENPN	0	0	3.76027	0	0	0	0	0	0	0	2.21643	0	0	0	0	0	0	0	0	0	0	0	0	0	0	0	0	0	0	0	0	0	0	0	0	0	0	0	0	0	0	0	0	0	0	0	0	0	0
CHD1	-0.124088	2.86039	-0.232665	7.22475	0	10.3355	-0.749583	1.17205	-0.217557	5.38571	0	8.67045	0	1.41027	0.397635	4.70628	0.272177	1.15576	0	5.18369	0	6.08369	0	1.65612	0.31801	0.74305	0	0.81742	0	6.57822	-0.390867	13.0778	0.824894	2.72664	0.667556	2.18974	0	1.1184	0	1.75585	0	0.547635	-0.411052	2.91915	0	0.286375	0.519807	1.58738	0
CHD2	-0.120444	2.52604	0.209098	9.82584	-0.168533	9.42418	-0.35984	1.41504	0.322011	7.87137	0.305614	12.6969	0.337183	1.87648	-0.385399	2.02719	-0.218277	2.29311	-0.266877	3.32087	0	9.59494	-0.650698	2.83579	0.419807	1.18773	0	0.241208	0	9.09411	-0.612062	7.14049	0	0.800961	0	1.46249	0	5.15398	-0.463324	1.17625	0	0.991781	0	3.6216	0	0.0577227	0	0.950004	0
CHD3	-0.121844	0	0	0	0	0	0	0	-0.412721	0	0	0	0	0	0	0	0	0	0	0	0	0	0	0	0	0	0	0	0	0	-0.217855	0	0	0	0	0	-0.349871	0	0	0	0	0	0	0	0	0	0	0	0
CHD4	-0.268101	0.0504536	0	2.14979	0.367493	0.960125	0	1.02073	0	1.04989	0.300651	0.827725	-0.222629	0.0556301	-0.540441	1.50328	0	0.104969	0	0.243384	0	0.157182	-0.405383	0.567971	0	0.0529675	0	0.215463	0	0.043462	0	2.6256	0	0.361834	0	0.160166	0	0.0543603	-0.501736	0.512181	0	0.434183	0	1.22586	0	0.658955	0	0.0529675	0
CHD5	0	1.28181	0	0.0905959	0	2.16952	0	0.209653	0	1.01661	0	0.132534	0	1.06393	0	1.12733	0	0.526964	0	0.860274	0	3.22906	0	2.17797	0	0.371587	0	0.502232	0	0.400844	0	1.59799	0	0.186951	0	0.297789	0	0.206104	0	0.241407	0	0.188988	0	0.873223	0	0.0244852	0	2.58545	0
CHD8	0	1.91529	0	6.09597	0	8.02304	0	0.890439	0	3.87905	0	8.34698	0	0.372087	0	0.539226	0	1.38777	0	1.01411	0	2.35795	0	0.711457	0	0.687138	0	1.33368	0	6.04356	0	9.15788	0	0.223393	0	1.21763	0	0.891264	0	1.00507	0	0.34346	0	0.786837	0	2.35091	0	0.956166	0
CIAO1	-0.142317	0	0	0	0	0	0	0	0	0	0	0	0	0	-0.268857	0	0.360324	0	0	0	0	0	0	0	0	0	0	0	0	0	0	0	0.369215	0	0	0	0	0	0	0	0	0	0	0	0	0	0	0	0
CIITA	0	0.333819	0	2.48113	0	2.46878	0	1.04269	-0.175644	2.06246	0	2.60535	2.61097	38.3146	0	2.54177	0	1.36919	-0.305551	3.31259	0	6.99444	0	0.530773	-0.253472	3.39946	0	0.389995	0	1.829	0	3.19916	0	0.953413	-0.406702	0.986702	0	19.8671	-0.352761	1.0364	0	1.71176	0	2.466	0	0.594823	0	1.16583	0
CIR1	0.520321	0	0	0	0	0	0	0	0	0	0	0	0	0	0	0	0	0	0	0	0	0	0.298741	0	0	0	0	0	0	0	0.439911	0	0	0	0	0	0	0	0.49371	0	0	0	0.585342	0	0	0	0	0	0
CITED2	-0.279787	0	-0.850867	0	-1.74844	0	-0.402643	0	4.62237	0	-0.355312	0	-1.35905	0	-3.33738	0	-1.42722	0	1.37141	0	0.0910132	0	-1.25685	0	0.235329	0	-1.71228	0	0	0	0.238777	0	0.56688	0	-0.447003	0	-0.53852	0	0.43016	0	-0.80376	0	-1.77091	0	0	0	-0.795448	0	-0.853677
CLOCK	0	1.15445	0	5.55176	0	3.08442	0	1.35433	0	2.40482	0	6.39318	0	0.600816	0	1.6005	0	1.74149	0	1.74333	0	3.98283	0	2.19289	0	0.606816	0	0.540843	0	2.68771	0	3.14698	0	1.81801	0	1.07028	0	0.56571	0	1.02788	0	2.68878	0	2.37641	0	0.494086	0	0.869518	0
CNOT1	0	0	0	0	0	0	0	0	0	0	0	0	0	0	0	0	0	0	0	0	0	0	0	0	0	0	0	0	0	0	0	0	0	0	0	0	0	0	0	0	0	0	0	0	0	0	0	0	0
CNOT3	0	0.256341	0	2.87589	0	6.04779	0	0.704703	0	1.94002	0	2.4003	0	0.267732	0	1.11217	0	0.190912	0	1.35055	0	4.35648	0	0.491577	0	0.144498	0	0.00681807	0	3.25175	0	4.02926	0	1.50039	0	0.535513	0	0.672892	0	1.06704	0	0.843252	0	1.26826	0	0.244187	0	0.284142	0
COPS2	0	0.235372	-0.141453	1.34906	0	2.5796	0	0.196612	0	0.241093	0	1.82325	0	0.774792	0	0.196612	0	1.00074	0	0.469219	0	0.0508021	0	0.68094	0	0.064641	0	0.0680377	0	0.0737557	0	0.706076	0	0.0458294	0	0.0680377	-0.480606	0.0543603	0	0.66835	0	0.0680377	0	1.27851	0	1.43344	0	0.0529675	0
COPS5	0.120889	0	0	0	0	0	0	0	0	0	0	0	0	0	0	0	0	0	0	0	0	0	0.263024	0	0	0	0	0	0	0	0	0	0	0	0	0	0	0	0	0	0	0	0	0	0	0	0	0	0
CREB1	0	2.29592	0	7.65677	0	9.44066	0	2.20046	0	7.03312	0.30708	8.3169	0	3.70334	0	2.43986	0	1.56151	0	5.79608	0	12.3307	0	3.36752	0	0.770779	0	1.53766	-0.38699	6.83011	0	8.14534	0	1.81467	0	2.55315	0	6.83077	0	1.78093	0	1.20896	0	3.17678	0	0.221123	0	1.10557	0
CREB3	0	2.51122	0	0.93512	0	4.07754	0	0.632724	0	2.9452	0	3.81875	0	0.247271	0	0.410685	0	1.68287	0	2.89964	0	4.92854	0	1.55301	0	0.870768	0	0.214899	0	1.01051	0	4.14449	0	0.452493	0	1.69003	0	2.07624	0	2.13773	0	1.06609	0	2.11118	0	0.294527	0	0.860894	0
CREB3L2	0	0	-0.128334	0	0	0	0.506365	0	1.98845	0	0	0	0	0	0.697135	0	0	0	0	0	0	0	0	0	0	0	0	0	0	0	0	0	0.431475	0	0	0	0	0	0	0	0	0	0	0	0	0	0	0	0
CREB3L4	0	0.413416	0	4.46925	0	3.79622	0	0.526659	0	2.37012	0	2.81943	0	0.422938	0	1.16648	0	0.0514239	0	0.486842	0	3.76604	0	0.0469551	0	0.0682305	0	2.00956	0	0.605616	0	0.817793	0	0.547781	0	0.411507	0	0.675378	0	2.09295	0	0.05624	0	1.54214	0	0.133925	0	0.151701	0
CREB5	0	0	0	0	0.25441	0	0	0	0	0	0	0	0	0	0	0	0	0	-0.461146	0	0	0	0	0	0	0	0	0	0	0	0	0	0	0	0	0	0	0	0	0	0	0	0	0	0	0	0	0	0
CREBBP	0	5.29024	0	6.51265	0	9.10998	0	4.76009	0	7.40483	0	6.15213	0	2.72674	0	4.12567	0	1.90445	0	5.56692	0	12.2218	0	5.60707	0	3.85219	0	0.492359	0	6.22942	0	9.21695	0	4.79704	0	2.81852	0	12.8789	0	3.18126	0	2.66456	0	8.65245	0	4.18294	0	2.0039	0
CREBL2	-0.11341	0	0	0	-0.195448	0	0	0	0	0	0	0	0	0	0	0	0	0	0	0	0	0	0	0	0	0	0	0	0	0	0	0	0	0	0	0	0	0	0.477436	0	0	0	0	0	0	0	0	0	0
CREG1	-0.210513	0	0.218308	0	-0.391912	0	0	0	0	0	0	0	-1.63074	0	0	0	0	0	-1.02391	0	-0.356333	0	0	0	0	0	-0.396043	0	0	0	0	0	0	0	-1.96215	0	0	0	9.41009	0	0.590529	0	0	0	0	0	0	0	-0.669863
CREM	1.25434	0.904851	-0.281749	5.06732	-0.290127	5.72174	2.25399	2.08236	-1.35005	4.14989	0.0274249	5.95381	0.516678	0.899217	5.56427	1.05782	-0.578949	0.348821	-1.07144	1.5656	-0.243312	7.53116	2.70548	0.519422	-0.601414	0.292659	0.431261	0.611984	-0.350505	4.52958	2.59192	8.00607	3.30898	0.443961	-3.73644	0.391224	0.340243	1.11878	4.6796	3.07405	-2.34755	0.513553	-0.679528	1.40741	-0.501781	0.215269	-0.267592	1.01644	1.21894
CRIP2	-0.204451	0	-0.257115	0	0	0	0	0	-0.123283	0	-0.533141	0	0	0	-0.27169	0	0	0	0	0	0	0	0	0	0	0	0	0	0.413155	0	0	0	0	0	0	0	0	0	0	0	0	0	0	0	-2.33223	0	14.343	0	0.269113
CSDE1	0.183891	0.45867	-1.58387	1.68888	0.201102	2.29365	-0.000434327	1.41718	1.76193	1.05808	1.49608	2.90385	-0.209586	0.643346	0.37968	0.831007	-2.97752	1.641	1.15808	2.78264	0.992919	1.34749	-0.792295	0.622044	0.273408	0.2371	0	0.18851	-0.371137	0.966622	0.574933	3.77505	0.350808	0.772004	0.740881	2.24146	-0.770505	0.544149	-0.592146	2.64188	0.357912	0.569356	-0.790145	2.06412	-0.603207	0.432894	1.16872	0.725077	2.58412
CSRP1	0	0	-0.122439	0	0	0	0	0	0	0	-0.436359	0	0	0	0	0	0	0	0	0	0	0	0	0	0	0	0	0	0	0	0	0	0	0	0	0	0	0	0	0	0	0	0	0	0.0695948	0	-0.235966	0	0
CSRP2	0.152906	0	0.281449	0	0.907909	0	0	0	-0.290753	0	-0.277359	0	0	0	0	0	0	0	0	0	0	0	0	0	0	0	0	0	0.466139	0	0	0	0	0	0	0	0	0	0	0	0	0	0	0	-1.66548	0	0.685925	0	-0.483518
CTCF	0	3.16384	0	6.89611	0	6.68182	0	1.91474	0	6.22953	0	5.45744	0	3.37231	0	4.63686	0	3.04087	0	3.12641	0	10.2648	0	4.07442	0	1.87977	0	1.43913	0	6.00119	0	9.44594	0	3.0959	0	3.64778	0	4.77282	0	2.13841	0	1.92449	0	3.72267	0	4.00171	0	3.52094	0
CTCFL	0	1.4825	0	6.09842	0	3.21831	0	0.844007	0	5.9585	0	2.99497	0	1.96608	0	0.584875	0	1.5	0	2.62198	0	5.95879	0	2.98933	0	0.612752	0	0.129286	0	8.70683	0	6.78762	0	1.48749	0	0.505789	0	0.726071	0	1.82046	0	0.714093	0	1.46772	0	1.39559	0	2.862	0
CTNNB1	0.0702028	3.09668	-0.389708	1.15814	-0.857661	0.541003	-0.184417	0.278654	-0.83564	0.109292	0	0.732757	0	0.447117	0.594991	0.827713	0	0.580896	-0.293238	1.3452	-1.13481	3.11937	0.0466914	0.466932	0.438726	0.211645	-0.670302	0.480448	0	0.377524	0.660984	0.470595	-0.344441	0.502451	0.508027	0.497948	0	0.435441	-1.33858	0.534292	0.965649	0.546474	0	0.192677	0.143816	1.91647	0.65487	1.17364	1.1704
CUX1	0	4.33872	0	2.44801	0	4.61186	1.33375	3.09405	0	2.05807	0	1.86451	0	1.97831	0	5.1622	0	5.60715	6.22085	6.92094	0	5.96466	0	4.53114	-0.331835	3.3528	0	2.33251	0	1.01151	0	3.39176	0	3.76347	0	3.97414	0	4.75462	0	1.82378	0	3.94676	0	2.67935	0.475098	0.486477	0	1.93105	0
DCP1A	0	0.0733841	0	7.98543	0	10.7393	0	1.19296	0	3.42978	0	9.67521	0	1.214	0	0.652564	0	0.588598	0	0.876767	0	7.63998	0	0.0389562	0	0.400231	0	0.0438845	0	5.25379	0	8.54955	0	0.157572	0	0.386337	0	0.931561	0	0.896121	0	0.102493	0	1.61228	0	0.0258618	0	0.0340108	0
DDIT3	0.499036	0	-0.114895	0	1.17363	0	-0.209268	0	-0.217756	0	0.250277	0	0	0	-0.516577	0	-0.632958	0	0	0	0	0	0.365682	0	0	0	0.722873	0	-0.450122	0	0	0	0	0	0.47533	0	1.03406	0	0	0	-0.537633	0	-0.569477	0	0	0	0	0	0.0841613
DDX5	-1.10252	0.99066	-6.83782	6.68071	-1.47498	6.70019	0.480127	0.752362	-4.2285	1.39169	-2.09405	6.34442	0.214316	0.438521	1.65713	0.632579	0.409006	1.07858	1.73586	0.287403	-1.64824	2.68907	1.04763	0.318166	1.70711	0.200876	2.11125	1.25013	-0.309036	3.04576	0.50356	2.5137	-1.58153	0.722005	-0.0604791	3.1126	0.320476	0.0406536	-2.14648	0.587495	1.95299	0.668291	-4.31393	0.630181	-0.330791	1.16273	0.897727	0.837429	-0.505201
DEAF1	0	0.630461	0	2.80865	0	7.6157	0	0.265423	0	4.02196	0	4.26963	0	0.0311246	0	0.508827	0	0.59353	0	1.0589	0	2.68122	0	0.327944	0	0.0215343	0	0.238862	0	2.84945	0	4.87719	0	0.504836	0	0.0221547	0	0.408997	0	0.14322	0	0.623449	0	0.820272	0	0.0392027	0	0.17401	0
DLX1	0	1.15997	0	3.88851	0	6.53268	0	0.0801828	0	2.80474	0	4.24887	0	0.0527256	0	3.11738	0	0.624275	0	0.511117	0	4.34158	0	0.404272	0	0.0395499	0	0.0618247	0	2.94164	0	6.63138	0	0.408034	0	0.246838	0	0.171929	0	0.905154	0	0.223462	0	1.27168	0	0.000939646	0	0.49795	0
DLX2	0	0.145278	0	0.914144	0	0.251234	0	0.229916	0	0.354119	0	0.69745	0	1.0623	0	0.445317	0	0.502255	0	0.168583	0	2.81307	0	0.0739128	0	0.030209	0	0.656975	0	0.372675	0	0.0839686	0	0.136885	0	1.28939	0	0.536684	0	0.847406	0	0.442407	0	0.133761	0	0.00516898	0	0.135653	0
DMAP1	0	0	0	0	-0.062409	0	0	0	0	0	0	0	0	0	0	0	0	0	0	0	0	0	0	0	0	0	0	0	0	0	0	0	0	0	0	0	0	0	0	0	0.0967386	0	0	0	0	0	0	0	0
DMTF1	0	0	0	0	0	0	0	0	0	0	0	0	0	0	0	0	0	0	0	0	0	0	0	0	0	0	0	0	0	0	0	0	0	0	0	0	0	0	0	0	0.59831	0	0	0	0.47669	0	0	0	0
DNAJC1	0.147678	0	0.388846	0	0	0	0	0	2.51373	0	-0.464854	0	0	0	0	0	0	0	0	0	0	0	0	0	0	0	0	0	0.412509	0	-0.298079	0	0.332331	0	0	0	0	0	0	0	0	0	0.470549	0	0	0	0	0	0
DNMT3B	0	1.7297	0	6.01938	0	10.3535	0	1.71968	0	3.63853	0	5.49675	0	0.529757	0	1.71968	0	1.12392	0	1.52179	0	5.97121	0	1.33145	0	0.271595	0	0.402542	0	2.26316	0	9.97889	0	0.645263	0	1.23797	0	0.361999	0	1.35392	0	0.195333	0	2.86887	0	0.221914	0	1.03063	0
E2F1	0	2.17629	0.443698	23.8658	0	9.30801	0	1.37647	0	5.60459	-0.769716	19.4832	0	1.24985	0	0.858329	0	0.667963	0	1.6246	0	9.35249	0	1.41511	0	0.488723	0	0.302786	2.39369	19.4138	0	8.1478	0	1.77226	0	0.973774	0	0.919757	0	1.65327	0	1.26185	0	3.83405	0	1.13068	0	1.31134	0
E2F2	0	0.861109	0	6.44225	0	3.60506	0	0.651812	0	0.693895	0	4.3704	0	0.517452	0	1.88328	0	0.296343	0	1.78747	0	2.74425	0	0.39996	0	0.0354193	0	0.13767	0	4.6386	0	3.96015	0	0.125995	0	0.217415	0	0.235458	0	0.290084	0	0.0826404	0	0.554638	0	0.0264647	0	2.50698	0
E2F3	0	3.30273	0	5.7811	0	8.96939	0	0.541517	0	2.45188	0	6.48753	0	0.072196	0	0.784849	0	0.285642	0	1.11315	0	4.47658	0	0.390074	0	0.301531	0	0.0906747	0	5.66886	0	8.97875	0	0.917237	0	0.140294	0	0.441251	0	0.378886	0	0.357108	0	0.45708	0	0.0301285	0	0.518628	0
E2F4	0	2.04963	0	25.4134	0	8.82889	0	1.00602	0	5.64206	0	22.8462	0	0.40456	0	0.903262	0	1.20204	0	1.61278	0	10.8473	0	1.14177	0	0.913021	0	0.444808	0	18.7502	0	8.57259	0	1.41664	0	1.91447	0	0.984446	0	1.01448	0	1.5171	0	2.08657	0	0.502011	0	1.14987	0
E2F5	0	0.737398	0	7.49869	0	4.60768	0	0.65449	0	4.47721	0	7.34608	0	0.297208	0	0.505663	0	0.53023	0	2.25967	0	3.22572	0	1.54368	0	0.0195003	0	0.0324478	0	6.57068	0	6.54921	0	0.0781709	0	1.29717	0	0.663238	0	1.03909	0	0.255802	0	1.4222	0	0.118167	0	0.336755	0
E2F6	0	1.03174	0	8.25086	0	7.71411	0	1.4726	0	3.89597	0	6.2229	0	0.145246	0	0.872682	0	0.911758	0	1.42994	0	8.29402	0	0.451072	0	0.111282	0	0.126901	0	7.05896	0	6.30547	0	0.651494	0	0.809978	0	0.523542	0	1.16005	0	0.936238	0	3.26356	0	0.200604	0	0.425219	0
E2F7	0	4.80906	0	6.11368	0	7.07848	0	1.27876	0	2.69358	0	5.11781	0	0.832401	0	1.35377	0	1.42948	0	4.26616	0	4.60519	0	1.83149	0	0.315136	0	0.838491	0	10.6218	0	3.96498	0	1.58746	0	1.83906	0	0.653536	0	1.70695	0	0.610958	0	2.7059	0	6.51724	0	3.91752	0
E2F8	0	0.26575	0	4.58229	0	5.158	0	0.386724	0	3.46979	0	3.45703	0	0.0430363	0	1.02673	0	0.0820536	0	0.575791	0	2.05086	0	0.311308	0	0.146545	0	0.00746744	0	3.18915	0	10.7196	0	0.137509	0	0.112429	0	0.199488	0	0.873143	0	0.15244	0	1.07225	0	0.00340397	0	0.193042	0
EAF2	0.294983	0	0	0	0.224115	0	0	0	3.21712	0	-0.167945	0	-0.230056	0	0	0	0	0	0	0	0	0	0	0	0.233887	0	0	0	0.267365	0	0	0	0	0	0	0	0.42177	0	0	0	0	0	-0.418276	0	0	0	0	0	0
EBF1	0	5.23206	0	4.06102	0	4.84607	0	5.71429	0	7.8585	0	2.69495	0	3.63165	0	6.08218	0	2.37925	0	5.76188	0	12.1038	0	4.37132	0	2.24351	0	0.407626	0	3.21915	0	8.14915	0	3.33811	0	5.68139	0.884117	7.21183	0	1.66031	0	4.61005	0	7.97369	0.793977	0.0176867	0	2.07433	0
EBF3	0	0.969686	0	2.466	0	2.6378	0	0.788873	0	2.14517	0	4.63686	0	0.35441	0	1.71968	0	0.251599	0	1.10079	0	1.62481	0	0.622098	0	0.285378	0	0.895183	0	1.21241	0	1.99921	0	1.5025	0	0.221914	0	0.296973	0	0.577332	0	1.36752	0	0.603273	0	1.60461	0	2.89597	0
EDF1	0.289977	0	-0.401625	0	0.50873	0	0.265308	0	1.71387	0	-0.710869	0	0.396424	0	1.32987	0	1.43811	0	-1.52455	0	0.107327	0	2.3886	0	-0.252723	0	0.40375	0	1.07296	0	1.09118	0	0.93817	0	0.664246	0	0	0	-0.637325	0	2.99923	0	-1.34308	0	0.434011	0	0.227707	0	0.113795
EED	0	6.08093	0	3.44961	0	5.5701	0	4.54251	0	3.89516	-0.265912	2.48044	0	2.98914	0	4.03025	0	1.67193	0	5.31525	0	7.88412	0	3.0181	0	2.20782	0	0.270082	0	4.15744	0	3.09957	0	2.64871	0	3.43694	0	9.23103	0	1.94868	1.06244	1.92354	0	2.69409	0	0.404766	0	0.508876	0
EGR1	-0.160252	2.58718	0.238953	5.64378	-0.010491	7.37238	-1.23268	2.14497	-0.724919	5.04299	-0.636415	5.34714	0.263766	2.26338	0.931649	2.45554	-0.231281	1.03903	-1.45254	2.75278	1.45458	11.6515	-2.0437	2.73012	-2.09932	0.859748	5.95288	0.430858	2.02821	5.39811	0.811241	6.08514	-0.389979	0.745689	-0.606204	2.09851	0.97258	4.30542	1.22023	1.65146	-0.451017	1.04117	1.06613	3.54629	5.07158	0.444817	-0.114654	1.20118	-0.0831838
EGR2	0	0.637356	0	3.8105	0.229906	4.27628	0	1.7015	0	2.35361	0	2.76413	0.265028	1.02255	0	1.77082	0	1.3291	0	2.48999	0	9.21143	0.785417	1.05574	0	0.633627	0	0.566981	0.499452	4.06681	0	2.50916	0	0.816124	-0.746282	1.49534	0	1.03575	0.615453	1.36151	0	1.25986	0	1.52401	0.642913	0.298272	0	2.466	0.196703
EGR3	0	0.560088	0	2.18724	-0.256864	2.87074	0	1.45792	0	1.72552	0	1.1783	0	1.10878	0	2.13458	0	0.621425	0	2.00196	0.304923	5.37734	-0.223878	1.1728	0	0.657215	1.5411	0.182092	0	3.48605	0	1.49317	0	0.989356	0	2.41375	0	0.918624	0	0.979238	0	0.914906	0	2.47894	0	0.354172	0	1.42727	1.47219
EHF	0	2.4242	0	2.10549	0	4.55725	0	0.738971	0	1.06673	0	1.87618	0	1.83829	0	1.71117	0	1.42275	0	2.97673	0	3.2428	0	0.779688	0	0.488127	0	0.520535	0	1.59507	0	4.12814	0	1.06132	0	1.17885	0	0.876389	0	1.9126	0	1.27577	0	1.66979	0	0.746511	0	1.42554	0
ELF1	4.98501	3.22482	-1.15696	7.5266	0.427413	8.43285	-2.30599	5.0021	0.102439	5.32863	-0.366701	6.51755	-0.219708	2.33107	-1.59597	3.39116	-0.47135	2.14657	0	4.76195	1.94195	11.6334	-0.180261	2.10915	2.87303	1.27695	4.90795	0.734645	0	6.71931	-0.242556	7.91646	-4.39985	1.59193	0.80349	2.04019	3.63318	7.69746	0	1.16453	-0.677801	1.67391	1.83285	4.70705	-0.671421	0.623784	0.749433	0.957483	-0.0773352
ELF2	0	0.422509	0	1.21945	0	3.43858	0	0.192322	0	0.999437	0	1.5688	0	0.0426594	0	0.421112	0	0.120237	0	1.2861	0	0.583585	0	0.530555	0	0.326404	0	0.0238202	0	1.00598	0	6.63585	-0.360352	0.435459	0	0.143455	0	0.065137	0	0.266859	0	0.0154678	0	0.829178	0	0.0129855	0	1.04976	0
ELF3	0	6.32765	0	1.33622	0	5.75395	0	0.612924	-0.189151	0.723666	0	1.91803	0	2.63484	0	0.930369	0	0.448627	0	2.12042	0	4.45578	0	0.832882	0	0.187654	0	1.92746	0	1.64086	0	4.59817	0	0.450462	0	1.5309	0	1.71825	0	0.155179	0	0.205407	0	2.59563	-0.4073	0.00520793	0	1.13898	0
ELF5	0	1.16992	0	0.804787	0	1.84852	0	1.39111	0	1.45599	0	1.02176	0	0.538026	0	0.66356	0	0.875979	0	2.121	0	1.21942	0	0.951071	0	0.0668127	0	0.218432	0	0.524771	0	4.39049	0	0.706892	0	2.09907	0	0.509062	0	0.187008	0	0.44789	0	0.738641	0	0.489631	0	0.300134	0
ELK1	0	0.625055	0	3.10755	0	7.47618	0	0.655439	0	6.43782	0	5.321	0	0.33484	0	1.80766	0	1.31465	0	1.65327	0	6.14076	0	1.77189	0	0.510182	0	0.304585	0	4.20521	0	10.9073	0	0.376242	0	0.595528	0	1.44714	0	1.04018	0	0.412056	0	2.59172	0	0.273851	0	2.06804	0
ELK3	0	0.724365	0	1.96297	0	7.71363	0	0.326154	0	3.08963	0	3.33804	0	0.10032	0	1.50029	0	0.295354	0	1.05449	0	4.62361	-0.301179	0.40046	0	0.114716	0	0.0134672	0	2.84727	0	6.23862	0.425194	0.0835299	0	0.0718001	0	0.140107	0	0.377565	0	0.152011	0	1.22936	-0.445326	0.00839751	3.70913	0.910509	0
ELK4	0	1.48198	0	1.66664	0	6.39705	0	1.0089	0	3.03967	0	3.55189	0	0.101778	0	1.97116	0	0.864411	0	1.51018	0	3.68417	0	1.00809	0	0.374559	0	0.386078	0	5.55097	0	9.31115	0	0.80955	0	0.310094	0	0.475677	0	0.451303	0	0.513783	0	2.5826	0	0.152406	0	1.89447	0
EMX1	0	1.62949	0	4.26518	0	4.04344	0	0.900991	0	2.58146	0	4.08795	0	0.700443	0	0.610414	0	0.613545	0	0.939478	0	2.16081	0	0.317502	0	0.627022	0	0.230828	0	3.626	0	5.16517	0	0.873016	0	1.8758	0	0.967721	0	0.457208	0	0.520325	0	0.611622	0	1.70372	0	0.277714	0
ENO1	-1.16637	0	1.46834	0	-2.47928	0	-4.43337	0	-4.87115	0	-4.52819	0	1.46587	0	8.68849	0	1.41806	0	-0.441694	0	-1.00745	0	-0.637263	0	-0.0243343	0	-2.18354	0	1.33262	0	-3.63898	0	1.45844	0	-0.178917	0	-0.309314	0	-3.28874	0	-2.57224	0	-10.5437	0	-1.76619	0	-0.884626	0	-0.73032
ENY2	0.1405	0	0.196181	0	-0.0969955	0	0.227947	0	-0.297818	0	0.510528	0	0	0	-0.245258	0	-0.444063	0	0.486396	0	-0.527852	0	0	0	-0.39847	0	0	0	-0.436539	0	0.707728	0	0	0	0	0	-0.364807	0	-0.29454	0	0	0	0.119657	0	-0.763026	0	0.895849	0	-0.469432
EOMES	0	1.45245	0	2.61188	0	3.0848	0	0.359701	0	0.469825	0.267674	1.77221	0	0.448402	-0.321008	0.695119	0.655888	0.640643	0	1.50062	0	2.77767	-0.336351	1.33029	6.84793	1.45633	0	2.02378	0	1.11728	0	3.7872	1.6593	0.647547	0	0.574688	0	0.391457	0	0.176148	0	0.473425	0	0.605452	0	0.753415	0	1.60425	0
EP300	-0.106566	0	-0.217101	0	-0.885739	0	0	0	0	0	0	0	0.322947	0	0	0	0	0	0	0	0	0	0	0	0	0	0	0	-0.355576	0	0	0	0	0	0	0	0	0	0	0	0	0	0	0	0	0	0	0	0
EPAS1	-0.0819867	0.171288	0	2.03607	0	1.41826	0	0.613107	0	0.638448	0	2.16556	-0.206219	0.814083	0	0.628226	0	0.287643	0	4.01157	0	4.12389	0	0.487183	0	0.11277	0	0.500675	0	1.25959	0	2.73576	0	0.0796936	0	1.18189	0	0.447789	0	3.14766	0	0.634471	0	0.490471	-0.938625	0.0941773	11.634	0.566799	0.158942
ERG	0	4.63686	0	7.43731	0	7.68546	0	3.10174	0	5.21051	0	6.35961	0	4.96851	0	5.29025	0	4.2604	0	9.07501	0	12.5453	0	7.69461	0	3.61165	0	6.95286	0	5.8394	0	7.60818	0	5.21383	0	5.92129	0	2.97095	0	3.93309	0	2.15766	0	5.96363	0	3.10115	2.95757	3.29675	0
ESR1	0	5.58932	0	5.19377	0	7.32812	0	2.83437	0	4.15594	0	7.36748	0	4.42502	0	2.4411	0	2.8165	0	4.05195	0	8.47145	0	2.84051	0	1.16507	0	2.68634	0	5.82224	0	6.71315	0	3.02135	0	4.88065	0	2.13799	0	3.67781	0	2.71115	0	3.94762	0	2.61326	0	5.04426	0
ESRRA	0	0.423166	0	2.16835	0	4.92829	0	1.7826	0	3.40092	0	2.05757	0	0.40162	0	1.63001	0	1.25594	0	1.37289	0	2.37836	0	1.80655	0	1.05431	0	0.648714	0	1.39446	0	7.61828	0	0.806792	0	1.41429	0	0.342747	0	2.1819	0	0.632837	0	1.54335	0	0.0705963	0	1.37602	0
ETS1	-0.273632	3.61619	-0.168958	9.31658	-0.831856	9.46927	-0.383413	2.55958	-0.166368	6.38733	0.866962	8.94118	-1.59217	1.27285	0.132386	7.26192	1.51336	2.62858	-0.498585	2.71504	0.968645	9.91666	1.06621	5.51906	2.40924	4.08928	-1.30204	0.688611	0	7.03585	0.614045	13.558	0.944865	5.65807	0.446932	2.22183	-0.237725	5.83847	-0.736746	1.25143	-0.83606	1.37944	4.06503	8.58737	0.653698	0.583893	2.49322	3.47782	-0.464506
ETS2	0	2.34449	0.234167	4.16119	-0.393224	6.06681	-0.840464	1.21931	0	2.47319	0	3.02813	1.68588	0.0627293	0	1.20191	0	0.548433	0.379219	0.645619	-0.426578	2.79619	-0.281492	0.334134	0	0.064641	-0.704449	1.31663	0	4.01972	0.508304	7.80834	0	0.182703	-0.535717	1.35572	-0.914963	0.173132	-0.0330273	1.32442	0	0.162984	0	0.537116	-0.276978	0.0716625	6.57488	0.437639	-0.0391393
ETV1	0	1.29721	0	4.07293	0	5.07684	0	1.74031	0	2.9381	0	2.51629	0	0.78038	-0.343989	0.895979	0	1.15216	0	2.06206	0	4.17736	0	1.9377	0	0.133878	0	0.393151	0	4.40535	0	6.61786	0	0.347783	0	1.46159	0	0.4919	0	1.14801	0	1.29702	0	2.61366	0	1.3384	0	0.602174	0
ETV3	0	0	0	0	0	0	1.34946	0	0	0	0	0	0.67973	0	-0.298879	0	0	0	-0.275971	0	0	0	0	0	0	0	0	0	0	0	0	0	0	0	0	0	-0.398552	0	0	0	0	0	0	0	0	0	0	0	0
ETV4	0	1.65464	0	2.94496	0	6.38722	0	0.685437	0	4.23658	0	3.25453	0	0.666359	0	1.85253	0	1.62527	0	1.65237	0	4.93015	0	0.691663	0	0.65634	0	0.417416	0	6.10988	0	8.52662	0	0.798775	0	1.07568	0	0.271472	0	0.910385	0	0.307014	0	1.56965	0	1.34871	0	1.8609	0
ETV5	0	3.31727	0	3.89592	0	5.43099	0	0.867003	0	3.48858	0	5.38141	0	0.641572	0	3.81462	0	0.297767	0	1.44323	0	5.00729	0	0.248875	0	0.235142	0	0.712225	0	2.52852	0	4.2268	0	0.600394	-0.436309	0.805012	0	0.350081	0.917298	0.66206	0	0.944904	0	0.965273	0	0.0699855	0	0.570666	0
ETV6	0	10.744	-0.119982	1.88213	-0.172734	3.95872	0.268563	6.31145	0	2.72786	0	1.18069	0.586278	3.30712	0	3.63083	0	2.48207	-0.308011	5.76867	0	11.3562	0	5.04484	0	3.28521	0	0.720193	0	1.90383	0	3.51419	0	3.92723	0	2.07562	0	9.29761	0	1.82472	0	3.85203	0	5.86107	0	0.0167313	0	0.437082	0
ETV7	1.05923	0.145696	0	3.12126	0	1.10793	0	0.319527	0	1.84786	0	5.62687	0	0.150073	0	0.557801	0	0.0974927	0	0.766162	0	2.50124	0	0.139811	0	0.00133708	0	0.00529855	0	1.5611	0	6.39257	0.388855	0.107496	0	0.500859	0	0.165894	0	0.388054	0	0.219352	0	0.549992	0	0.00794088	0	0.232417	0
EZH1	0	1.16107	0	5.85747	0	7.88997	0	2.25731	0	1.40117	0	6.1944	0	1.63949	0	0.672961	0	3.00301	0	1.42618	0	2.98802	0	1.99815	0	1.56469	0	0.417126	0	1.10897	0	10.2063	0	0.656162	0	4.91354	0	1.11098	0	1.95616	0	0.409313	0	5.63273	0	0.301396	0	3.08576	0
EZH2	0	6.65272	5.30645	3.51584	0	6.41744	0	2.50874	0	4.72945	-0.317547	4.52829	0	3.73004	0	2.52936	0	4.93637	0	5.93325	0	3.3819	0	2.69752	0	1.86487	0	1.74739	2.86901	4.21112	0	26.5113	0	3.22277	0	1.99307	0	4.62452	0	3.12988	0	1.18373	0	18.0014	0	2.74482	0	3.45741	0
FEV	0	0.268353	0	2.27186	0	1.92967	0	0.612388	0	0.694334	0	0.687176	0	0.308369	0	0.319466	0	0.944883	0	1.30484	0	1.04176	0	0.844449	0	0.0838876	0	0.358807	0	0.241138	0	0.993577	0	0.338123	0	0.0563738	0	0.108323	0	0.845947	0	0.209866	0	0.796147	0	0.188381	0	0.472582	0
FEZF1	0	0.611841	0	5.73153	0	4.77467	0	1.7078	0	2.095	0	2.79067	0	1.74237	0	1.02243	0	0.655675	0	0.87664	0	4.4913	0	0.0872303	0	0.192596	0	0.403813	0	3.09006	0	4.03415	0	0.740412	0	1.05043	0	1.91462	0	0.377636	0	1.22307	0	1.44365	0	0.647217	0	0.506861	0
FHL2	0	0	-0.127473	0	0.508958	0	0	0	0	0	0	0	0	0	0	0	0	0	0	0	0	0	0	0	0	0	0	0	0	0	0	0	0	0	0	0	0	0	0	0	0	0	0	0	1.61453	0	-0.898862	0	0
FLI1	-0.0907536	3.70433	0	7.44308	0	7.39156	0	3.04148	0	4.55917	0	5.64738	0	2.93114	-0.0126472	6.2262	0	4.40395	0	9.66693	-0.226068	12.2621	0	8.06267	0	2.15851	0	2.37485	0	5.77754	0	7.47664	0	3.61553	0	7.52463	0	3.25969	0	2.18802	-0.409264	2.90794	0	8.96109	0	0.935668	0.495311	8.73858	0
FOS	1.50343	3.43267	1.03531	12.5692	-4.12229	8.55935	-1.04674	3.64202	0.354962	4.78303	0.512045	12.9908	4.85039	6.1794	-1.62859	3.95264	4.97839	1.85406	-3.33239	3.59211	3.31763	9.18635	-5.78358	3.3998	-6.61842	1.27101	-3.24398	2.71232	2.08388	7.01588	0.553197	4.24794	1.28742	4.18556	4.58219	6.3374	-6.9017	4.79739	-2.34834	2.87523	1.29904	2.25238	-3.9207	5.12353	-2.05584	1.52678	-2.43389	6.20578	0.436964
FOSB	-0.055574	0	-0.0720699	0	0.335191	0	0.402459	0	2.90677	0	0.742014	0	1.1557	0	-0.754086	0	-0.0413921	0	-2.7407	0	3.21062	0	-2.7422	0	1.40227	0	5.40283	0	0.523981	0	-1.44557	0	-0.17375	0	-1.26833	0	0.583453	0	-2.68066	0	-0.141768	0	-0.955126	0	-1.02372	0	-1.08095	0	-1.16168
FOSL1	0	1.72601	0	3.92692	0	4.93762	0	1.66076	0	2.79418	0	2.75398	0	1.24923	0	2.65398	0	1.20713	0	2.68478	0	5.068	0	1.59095	0	0.456431	0	1.49003	0	2.65936	0	6.12585	0	1.04893	0	3.3078	0	1.05336	0	1.93221	0	1.42957	0	2.71614	0	3.42692	0	1.85542	0
FOSL2	-0.243305	2.82598	0	4.37829	0.516057	5.21164	1.23084	2.0019	0	1.37003	-0.265324	2.26401	0	4.32925	1.92569	3.9677	1.4294	2.19428	0	2.24	0.236672	7.51483	0.979564	3.32133	-0.710859	1.71339	0.456891	4.86779	0	2.70361	-0.40252	2.11234	0.675755	2.69053	0.406714	3.86123	-1.73968	0.909886	0.43411	3.49286	-0.522371	1.59033	-0.4183	3.92478	0.0713312	7.15124	1.75659	2.5416	0
FOXA1	0	7.14184	0	5.81932	0	7.48534	0	1.78273	0	2.70662	0	5.02337	0	2.77468	0	2.14104	0	2.27537	0	3.23469	0	7.35202	0	3.07612	0	2.17817	0	3.0565	0	3.55576	0	4.70265	0	2.33873	0	2.92049	0	1.83861	0	3.64413	0	1.86527	0	2.6835	0	1.68628	0	2.60321	0
FOXA2	0	2.86747	0	5.45306	0	6.51146	0	1.33431	0	1.17815	0	4.44724	0	1.21455	0	1.5833	0	2.25772	0	2.96412	0	4.15354	0	1.58945	0	1.1037	0	2.89695	0	2.60609	0	3.73272	0	1.10578	0	0.974863	0	0.291218	0	2.66591	0	0.630153	0	1.41136	0	1.224	0	2.25775	0
FOXD2	0	1.63108	0	6.19007	0	3.80695	0	0.32253	0	0.716801	0	6.71182	0	0.100296	0	1.23648	0	0.331252	0	0.307707	0	4.52364	0	0.0225066	0	0.139003	0	0.0679921	0	1.39122	0	6.30477	0	0.270821	0	0.249437	0	0.0833821	0	1.7442	0	0.0906712	0	1.70297	0	0.0393194	0	0.312309	0
FOXG1	0	0.224826	0	0.23147	0	1.7711	0	0.130029	0	1.01277	0	0.211761	0	0.164375	0	1.37961	0	0.147341	0	0.159039	0	2.02967	0	0.333	0	0.228908	0	0.211676	0	1.29946	0	0.946876	0	0.108561	0	0.250223	0	0.260057	0	0.316852	0	0.3524	0	0.475359	0	0.0486329	0	0.139416	0
FOXH1	0	1.0363	0	3.27473	0	1.84033	0	0.723315	0	0.540031	0	1.76562	0	0.606399	0	1.50382	0	0.297347	0	1.28524	0	2.00941	0	0.567443	0	1.37384	0	0.747225	0	0.330243	0	0.270864	0	0.427218	0	0.8508	0	2.02879	0	0.443128	0	1.04629	0	0.550769	0	1.24088	0	0.444749	0
FOXJ2	0	1.29126	0	2.6028	0	6.85632	0	0.174447	0	3.81843	0	2.41643	0	0.0487226	0	1.38041	0	0.818986	0	2.80507	0	5.48735	0	1.32954	0	0.119483	0	0.994221	0	2.5325	0	6.54521	0	0.522344	0	1.26516	0	0.189556	0	1.29504	0	0.270285	0	2.77331	0	0.0627434	0	1.09977	0
FOXK1	0	1.91621	0	8.57131	0	8.85299	0	0.867811	0	6.13664	0	7.78541	0	0.775638	0	1.39255	0	0.834838	0	1.80712	0	5.51974	0	1.25868	0	0.103651	0	0.257433	0	6.25689	0	8.24754	0	0.536269	0	2.05166	0	0.182105	0	0.779647	0	0.359029	0	0.831477	0	0.423672	0	1.30547	0
FOXK2	0	1.69244	0	6.23431	0	5.28808	0	2.05239	0	4.38441	0	7.54925	0	0.42867	0	1.45004	0	1.05823	0	2.19231	0	4.43091	0	1.48193	0	0.217357	0	0.569544	0	4.49424	0	7.98853	0	0.459699	0	1.58181	0	0.810164	0	1.49792	0	0.325057	0	1.92834	0	1.97052	0	1.11011	0
FOXM1	0	3.09629	1.00728	26.9082	0	9.91266	0	1.57007	0	5.96579	0	39.9888	0	1.67334	0	1.75922	0	1.37753	0	2.0626	0	9.84297	0	2.4748	0	1.93671	0	1.33476	0	5.66178	0	16.0385	0	1.52735	0	2.03318	0	4.63285	0	1.59243	0	1.53897	0	3.09459	0	5.83869	0	1.38743	0
FOXN3	-0.124282	0	0.214281	0	0	0	-0.751832	0	0	0	0	0	0	0	0.946831	0	-0.318058	0	0	0	0	0	-0.335552	0	0	0	0	0	0	0	0	0	0	0	0	0	0	0	-0.400793	0	0	0	0	0	0	0	-0.389022	0	0
FOXO1	0	4.28112	-0.204575	2.53834	0.275788	3.33302	0	4.66827	0	5.34174	0	1.77899	0	2.94957	0.354112	2.22139	0	1.13568	0	4.64052	0	13.2825	0	3.67304	0	2.31288	-0.322927	2.70656	0	3.62365	0	3.18887	0	2.60074	0	1.14897	0	16.629	0	2.37579	0	2.96178	0	6.6406	0	5.6332	0	1.68992	0
FOXO3	-0.127384	0.929917	0	6.14885	0.387301	6.64887	0	0.340374	0	4.02563	0	5.48383	0	0.265942	0	1.08172	0	2.56468	0	2.6024	0	5.5495	0	1.0392	0	1.85905	0	2.88736	0	4.49685	0	4.00819	0	0.995608	0.49087	1.50127	0	0.677103	0	0.860012	0	0.702197	0	1.43625	0	0.097689	0	0.429279	0.478087
FOXP1	-0.661625	11.2546	-0.195744	11.5513	-0.118521	8.09625	-0.516698	5.23071	-1.70239	12.958	0.100395	13.7526	0.244563	4.78094	0.211726	3.39335	0.939358	3.19482	0.104939	4.63594	0.381856	10.4562	-0.661315	2.82541	-1.43205	2.70904	5.67022	2.82353	0	9.31281	0.434801	10.692	-3.55865	2.6457	-0.969194	1.09745	2.24711	9.09926	0	3.74439	-1.10508	2.18541	1.90849	7.83342	-0.185865	0.638879	2.43746	0.697405	0
FOXP2	0	1.10604	0	5.23998	0	7.92716	0	0.68221	0	3.91644	0	4.26782	0	0.295518	0	1.5405	0	0.324894	0	2.01819	0	8.32612	0	0.923921	0	0.0904462	0	0.0382999	0	5.32008	0	5.22409	0	1.67772	0	0.539129	0	0.293366	0	0.703847	0	0.484191	0	1.92051	0	1.08281	0	1.12258	0
FOXP3	-0.0851837	3.05792	0	6.49062	-0.165649	3.93673	0	0.96635	0	2.07426	0	3.26344	0	1.25	17.2789	5.26717	0	3.09213	0	1.0665	0	6.95893	0	3.7991	0	2.51169	0	1.58657	0	2.47272	0	4.18038	0	2.00904	0	2.87741	0	1.78773	0	1.10325	-4.98636	1.30587	0.398017	6.482	0	0.221914	0	0.399718	-0.440804
FOXS1	0	0	0	0	0	0	0	0	0	0	0	0	0	0	0	0	0	0	0	0	0	0	0	0	0	0	0	0	0	0	0	0	0	0	0	0	0	0	0	0	0	0	0	0	0	0	0	0	0
GABPA	0	6.99513	0	6.76979	0	9.0166	0	1.68129	0	4.85699	0	6.94528	0	0.747678	0	5.01842	0	3.18771	0	4.12883	0	10.1376	0	6.32622	0	3.12449	0	1.21581	0	7.64712	0	10.3589	0	4.3498	0	2.10729	0	1.88281	0	1.20808	0	1.56596	0	7.74372	0	0.107725	0	1.32872	0
GABPB1	0	0	0	0	-0.170823	0	-0.183202	0	0	0	0	0	-0.234908	0	0	0	0	0	0	0	0	0	0	0	0	0	0	0	0	0	0	0	0.375916	0	0	0	0.496363	0	0	0	0.124877	0	0	0	0	0	0	0	0
GATA1	0	3.71532	0	6.74286	0	10.1693	0	3.01718	0	3.75542	0	6.86097	0	3.7628	0	2.27348	0	1.17898	0	6.27842	0	12.3941	0	3.07483	0	1.34386	0	5.72566	0	6.44938	0	6.96964	0	1.99172	0	3.57792	0	2.38535	0	4.19937	0	2.05883	0	3.40991	0	0.539916	0	2.28153	0
GATA2	0	3.85047	0	4.555	0	7.38523	0	2.61902	-0.195697	3.6824	0	5.30746	0	2.73819	0	2.73211	0	2.47555	0	5.51808	0	9.64079	0	5.03651	0	2.79064	14.3678	8.11957	0	2.52192	0	4.73057	0	3.1291	0	4.5407	0	3.29386	0	4.83498	0	3.07769	0	3.72525	0	2.03608	0	8.5043	0
GATA3	0.133621	6.29784	-0.298541	7.20108	0	7.23975	0	4.25307	0	7.52674	0	6.36649	0	2.34654	4.28045	7.01447	0.705848	8.60068	0	5.67468	-0.772712	15.5782	-0.653503	15.446	-0.410826	9.11424	-0.30259	4.46144	0	5.21302	-0.850355	4.79761	-0.642352	7.96196	0	3.76651	-0.342487	4.42177	0	3.85744	-1.27957	4.83533	0.598333	9.93252	-0.381193	4.77737	0	5.08582	0
GATA4	0	1.49672	0	4.20248	0	8.68554	0	1.46301	0	2.46838	0	7.15602	0	1.24381	0	1.83218	0	0.589591	0	1.35968	0	6.05745	0	1.37808	0	1.38644	0	1.79993	0	2.98461	0	6.17415	0	4.27468	0	0.859006	0	1.11737	0	2.17201	0	0.753614	0	3.51358	0	2.38229	0	1.11798	0
GATA6	0	2.29697	0	1.62218	0	3.92472	0	3.8531	0	1.11617	0	3.03362	0	4.55251	0	3.11868	0	0.731372	0	1.82889	0	4.65824	0	1.71196	0	1.89301	0	1.38034	0	0.484047	0	1.85696	0	1.74109	0	1.50569	0	1.36371	0	4.40976	0	0.624748	0	1.4013	0	1.54916	0	1.71477	0
GATAD1	0	2.47116	0	5.89606	0	8.14362	0	0.222906	0	3.70185	0	6.61822	0	0.115578	0	0.821084	0	0.591438	0	0.875357	0	3.49641	0	0.376606	0	0.0732308	0	0.191035	0	5.75293	0	8.72085	0	0.0982048	0	0.72565	0	0.27311	0	0.33226	0	0.0229185	0	0.895544	0	0.0992673	0	1.37936	0
GATAD2B	0	0.716978	0	3.49956	0	5.28246	0	0.607229	0	1.98126	0	3.42206	0	0.17635	0	0.729786	0	0.526749	0	1.35063	0	2.7634	0	1.1375	0	0.120312	0	0.140609	0	3.67072	0	3.42638	0	0.572585	0	0.482058	0	0.655966	0	1.32478	0	0.809561	0	2.2261	0	0.836882	0	0.450494	0
GFI1B	0	1.1683	0	1.28453	0	2.79601	0	0.866634	0	0.892558	0	0.938775	0	1.9055	0	1.53226	0	0.335274	0	1.79001	0	2.42499	0	0.290309	0	0.439612	0	0.656469	0	2.12466	0	1.31533	0	0.726868	0	1.32827	0	1.58726	0	1.17952	0	1.26224	0	3.52402	0	0.348945	0	0.624957	0
GLI2	0	1.06203	0	5.19332	0	6.67629	0	0.680572	0	3.16963	0	8.08471	0	0.3216	0	1.89674	0	0.278293	0	0.399154	0	3.40484	0	0.44088	0	0.352873	0	0.188556	0	3.48224	0	8.49783	0	0.774405	0	1.49722	0	0.317545	0	1.82891	0	0.677524	0	1.89127	0	0.0663177	0	0.227327	0
GLI4	0	0.407789	0	1.72821	0	1.71443	0	1.02227	0	2.26006	0	1.42211	0	1.98118	0	0.799017	0	0.765086	0	1.91438	0	0.230211	0	0.479561	0	0.325554	0	0.953246	0	1.41176	0	1.74417	0	0.719396	0	1.63249	0	1.08593	0	0.134064	0	0.599617	0	0.356943	0	0.803254	0	0.397627	0
GLIS1	0	0.732568	0	4.0433	0	2.89809	0	1.2114	0	4.90919	0	2.93857	0	0.641945	0	1.73284	0	0.559089	0	2.33773	0	6.76106	0	1.26743	0	0.575422	0	0.362565	0	3.92667	0	3.00829	0	0.840717	0	1.67994	0	1.66408	0	2.26522	0	1.28265	0	2.55633	0	0.737053	0	1.43002	0
GLIS2	0	0.511152	0	4.26126	0	5.29499	0	1.02473	0	2.39366	0	2.77812	0	0.696869	0	0.374776	0	1.11116	0	1.27556	0	5.44369	0	0.770196	0	0.27645	0	0.0434614	0	4.7077	0	2.14962	0	1.20694	0	0.958785	0	0.644705	0	1.40794	0	1.02426	0	0.52799	0	0.0201681	0	0.0675591	0
GMEB1	0	0.403072	0	1.59037	0	1.9507	0	0.493268	0	1.99038	0	1.86285	0	0.228984	0	0.168383	0	0.339076	0	1.06281	0	0.79768	0	1.53793	0	0.171962	0	0.278214	0	0.685014	0	6.70969	0	0.632021	0	0.142678	0	0.157087	0	0.367744	0	0.0274113	0	0.337562	0	0.0278385	0	1.31048	0
GMEB2	0	0.388091	0	4.01261	0	12.4398	0	0.833771	0	5.04535	0	7.28717	0	0.296435	0	0.204391	0	0.0457879	0	0.624298	0	4.04993	0	0.229655	0	0.0299758	0	0.022653	0	4.48007	0	7.90275	0	0.358398	0	0.191369	0	0.358381	0	0.421041	0	0.0076482	0	0.445327	0	0.0106988	0	0.373653	0
GMNN	0	0	4.55756	0	0	0	0	0	0	0	-1.21949	0	0	0	0	0	0	0	0	0	0.276845	0	0.319187	0	0	0	0	0	8.42692	0	0	0	0	0	0	0	0	0	0	0	0	0	0	0	0	0	0	0	0
GPS2	0	0.0174888	0	3.08075	-0.268908	1.2356	0	1.31534	0	1.04781	0	2.11978	0	0.38409	-0.388249	0.391573	0	0.293396	0	0.0765815	0	0.894255	-0.307544	0.712914	0	0.32127	0	0.58976	0	0.454104	0	0.959087	-0.743447	0.512233	0	0.0998134	0	1.29765	0	0.0972988	0	0.314284	0	0.701077	0	0.0622782	0	0.117411	0
GREB1	0	1.41459	0	1.25471	0	1.62514	0	1.00109	0	0.717343	0	1.35097	0	1.75133	0	1.27091	0	1.37195	0	1.11547	0	4.14006	0	1.34017	0	0.116026	0	0.683	0	0.8541	0	0.413222	0	1.03643	0	3.34296	0	1.0126	0	3.61493	0	2.12885	0	2.25253	0	1.05397	0	1.62836	0
GRHL1	0	1.15605	0	2.91238	0	2.3261	0	0.214305	0	0.387009	0	3.67407	0	1.64171	0	0.728385	0	0.20286	0	1.38158	0	1.8787	0	0.177801	0	0.0590473	0	0.421465	0	0.470761	0	4.44273	0	0.153621	0	0.172149	0	0.683811	0	0.960184	0	0.25742	0	1.22688	0	0.320483	0	0.780426	0
GRHL2	0	1.65182	0	2.29777	0	4.64784	0	1.35283	0	1.62324	0	1.75373	0	1.27916	0	0.775247	0	1.13333	0	1.77549	0	7.18404	0	2.19949	0	0.188942	0	1.25931	0	0.907404	0	3.56231	0	1.40278	0	2.25703	0	1.07343	0	2.08147	0	1.46571	0	2.07094	0	0.334216	0	1.43766	0
GRHL3	0	1.05099	0	3.93175	0	3.46374	0	0.87551	0	1.17999	0	1.14731	0	0.190403	0	0.814666	0	0.9483	0	1.30437	0	2.99214	0	1.04565	0	0.377962	0	0.501162	0	2.0099	0	1.0368	0	0.862658	0	0.394958	0	1.79651	0	0.684764	0	1.09423	0	0.820152	0	0.334756	0	0.341634	0
GTF2A2	0	0.503193	0	3.0442	0.176363	6.17635	0	0.745501	0	1.09163	0.757377	2.90446	0	1.70208	0	1.14587	0	0.90198	0	2.19624	0.415767	5.49453	0	2.95344	0	0.313391	0	0.819531	-0.923304	0.788936	0	2.879	0	0.700558	0	0.984376	0	0.237932	0	0.242067	0	0.350296	0	3.48633	0	0.11798	0	0.253622	0
GTF2F1	0	4.09832	0	7.56822	0.17401	10.0339	0	0.446638	0	2.21989	0	7.80093	-0.266577	1.8012	0	2.46334	0	0.543398	0	1.98059	0	8.72022	0	0.913751	0	0.220568	0	0.262249	0	6.70282	0	15.6861	0	0.547202	0	1.5824	0	1.28508	0	1.48834	0	0.148382	0	1.73516	0	0.0156863	0	1.7711	0
GTF2I	0	1.93923	0	2.3951	0	3.09074	0	1.2373	-0.220943	1.88	-0.267614	2.32076	-0.306123	1.20171	0	1.74481	0	0.956822	-0.27676	3.442	0	3.73598	0	1.56409	0	1.80071	0	0.367419	0	3.57135	0	3.61551	0	0.843949	-0.383471	2.90427	0	2.28357	0	1.55538	0.456887	1.39851	0	2.21601	0	0.994844	0	1.29702	-0.475787
GTF3A	-0.740897	0	-0.738534	0	-0.0333694	0	1.31072	0	-0.0197272	0	-1.89454	0	0.0158804	0	-1.85944	0	0.509336	0	-0.352376	0	1.05062	0	0.458119	0	-3.16875	0	-0.510607	0	0.107838	0	1.17912	0	3.21094	0	0.425737	0	0.535139	0	-0.406598	0	-1.26909	0	0.491119	0	-0.358013	0	-0.721541	0	0.808075
HBP1	-0.255693	1.59786	-0.804378	6.69037	-0.370655	5.52231	0	0.189452	0	4.30599	0	9.8424	-0.240776	0.162034	0.763898	1.24322	0	0.777704	0	1.29955	0	3.57928	-0.345609	0.79952	0	0.141507	0	1.14916	0	6.45479	0	6.79309	0	0.438195	0.435967	0.495422	0	0.123412	0.44877	1.26916	0.458352	0.474944	0	0.412223	0	0.0632074	0	0.759703	0
HCFC1	0	3.33958	0	7.68132	0	10.6481	0	0.396072	0	6.09548	0	6.42386	0	0.076497	0	1.60194	0	0.545591	0	0.886852	0	5.54397	0	1.30946	0	0.0877104	0	0.190537	0	7.89987	0	10.3216	0	0.195691	0	0.322002	0	0.469734	0	0.790333	0	0.11827	0	0.599762	0	0.00108764	0	0.316487	0
HDAC1	-0.327775	7.18296	0	8.19597	-0.132219	8.26713	-0.205399	1.26064	0	4.83239	-0.434449	11.981	0	1.17035	-0.206599	3.25262	0.483624	1.44553	0	4.11768	-0.211585	8.01916	-0.825465	2.69259	0.314029	1.12093	0	1.58112	0.554741	8.82842	-0.627761	6.90498	-0.337634	3.57732	0	3.49113	0	1.85448	0	2.10813	0	0.879631	0	4.01278	0	0.0831367	0	0.987064	0
HDAC2	0	4.60478	-0.145313	7.06841	0	5.78979	0	1.98221	0	3.68358	-0.18247	8.17188	0	2.39886	0	1.35723	0	0.986273	0	4.20504	0	6.99646	0	3.63857	0	1.45407	0	1.57163	0	5.87016	0	4.36659	0	4.28274	0	6.72737	0	1.82439	0	3.29216	0	0.307464	0	2.52373	0	0.285779	0.655247	1.29877	0
HDAC3	0	4.12582	0	3.31716	0	4.69618	0	1.49776	0	2.54307	0	3.17573	0	0.908383	0	0.942625	0	1.66309	0	2.92167	0	8.62933	0	2.54636	0	0.835949	0	0.377991	0	3.01385	0	3.64244	0	1.20937	0	1.25741	0	0.824703	0	0.522183	0	0.901415	0	4.26143	0	0.524275	0	0.917404	0
HDAC4	0	1.40376	0	3.11027	0	1.59293	0	0.343162	0	3.36983	0	4.86331	0	0.465075	0	1.83846	0	0.394637	0	1.77982	0	4.16294	0	1.4862	0	0.845572	0	0.315731	0	2.59054	0	3.50747	0	1.09786	0	0.430949	0	1.2005	0	0.845102	0	0.197936	0	1.96425	0	0.00795089	0	0.231366	0
HDAC7	0	0	0	0	0	0	-0.177966	0	0	0	0	0	0	0	0.28677	0	0	0	0	0	0	0	0	0	0	0	0	0	0	0	0	0	0	0	0	0	0	0	0	0	0	0	0	0	0	0	0	0	-0.355409
HDAC8	0	2.08934	0	1.3975	0	5.10576	0	1.66267	0	1.40841	0	2.69099	0	0.304801	0	2.26729	0	0.836732	0	3.5803	0	3.68207	0	1.13184	0	0.242061	0	0.313861	0	1.74972	0	0.890634	0	0.353924	0	1.22654	0	1.12419	0	0.377985	0	0.506325	0	1.35208	0	0.500299	0	1.63469	0
HDAC9	0	0	0	0	0	0	0.290964	0	0	0	0	0	0.536249	0	0	0	0	0	0	0	0	0	0	0	0	0	0	0	0	0	0	0	0.739807	0	0	0	0	0	0	0	0	0	0	0	0	0	0	0	0
HELLS	0	0	2.71358	0	0	0	0	0	0	0	-5.81312	0	0	0	0	0	0	0	0	0	0	0	0	0	0	0	0	0	13.0296	0	0	0	0	0	0	0	0	0	0	0	0	0	0	0	0	0	0	0	0
HES1	-0.454718	2.21981	-0.308733	1.52318	-0.629904	2.50759	0	0.684272	-1.51535	2.00984	0	2.2565	-0.277279	0.736117	0.322335	1.18559	0	0.751634	0.862512	1.26585	-0.188085	2.27223	0	1.12184	0	1.02893	2.62711	0.610724	-0.297334	1.96078	0	2.04761	0	1.35219	0.265017	1.33973	0.805877	1.87562	1.53845	2.56892	0	1.55922	0	1.50046	-1.29829	1.29384	1.67031	0.341588	-2.16301
HES2	0	1.34504	0	2.65098	0	4.28998	0	0.557761	0	1.18702	0	4.29624	0	1.68411	0	1.63343	0	2.47554	0	2.16188	0	4.24416	0	2.92116	0	0.795921	0	4.24279	0	1.15243	0	0.514156	0	1.18688	0	3.29476	0	0.44723	0	1.97446	0	1.38384	0	2.58416	0	1.73761	0	0.767898	0
HES4	0.557226	0	0	0	0.243766	0	0.254429	0	-0.295823	0	0	0	-0.232257	0	-0.258732	0	0	0	7.93743	0	0	0	0	0	0	0	0	0	0	0	0	0	0	0	0.525623	0	0	0	0.399103	0	0	0	0	0	0.526788	0	0	0	0
HEY1	0.132793	2.72528	-0.274479	7.62246	0.247401	9.9151	0	1.19089	0	5.78944	0	8.48232	0	0.0561252	0	1.05844	0	0.660383	0	3.04245	0	9.11038	0	0.77991	0	0.0105222	1.09017	0.182184	0	6.12535	0	5.5757	0	0.615549	0	0.756006	0	0.442889	0	1.08732	0	0.783129	0	2.39352	0	0.0406524	0	0.801546	-0.446117
HEYL	0	0.293165	0	0.731628	0	3.47038	0	0.118551	0	0.659868	0	0.807124	0	1.39447	0	0.184212	0	0.388896	0	0.550291	0	1.56612	0	0.867155	0	0.227497	0	0.118544	0	0.367512	0	1.1905	0	1.04814	0	0.896794	0	0.290791	0	0.633442	0	0.0454826	0	1.25592	-0.104545	0.15369	-0.398066	0.19454	0
HHEX	-0.159949	1.17568	0	0.900927	0	0.843851	0	0.534781	0	1.63662	0	2.2274	0	0.713291	0	0.993078	0	0.268924	0	0.984866	0	3.25644	0	0.0549452	0	0.0783373	0	1.0039	0	0.796367	0	1.33336	0	2.58901	0	0.636079	1.3858	0.335	0	0.66421	0	0.225298	0	0.663006	0	0.363686	0	1.73685	0
HIC1	0	0.198541	0	2.52174	0	1.56088	0	0.353212	0	1.26594	0	1.97975	0	1.21098	0	1.78383	0	0.494274	0	0.773743	0	3.45696	0	0.423616	0	0.232612	0	0.332626	0	2.62383	0	0.951119	0	0.626552	0	0.434054	0	0.214451	0	1.26943	0	0.13501	0	0.395495	0	0.182906	0	0.827856	0
HIF1A	0.286943	1.72922	-0.77268	4.80931	0.641325	8.0251	-1.64956	0.78967	-0.381744	3.16099	0.606533	3.05545	-0.221927	1.33595	-2.28964	1.39705	0.870824	1.13471	-2.91216	3.88828	-0.7035	9.66682	-1.39449	1.96783	0.402398	0.737128	0.649082	1.07483	-0.801544	4.56355	0	4.77685	0.796152	0.621974	-0.142726	1.73183	0.111752	0.871832	0.881915	3.84289	4.69857	0.96221	0	2.80579	-1.37134	0.366906	0.455694	2.80905	0.976967
HINFP	0	0.524206	0	4.59614	0	3.19683	0	0.758312	0	3.14337	0	10.1262	0	0.194925	0	3.55698	0	1.07768	0	2.43816	0	6.54308	0	2.12601	0	0.871987	0	0.141993	0	2.86473	0	3.767	0	1.76557	0	2.13678	0	0.584985	0	1.16386	0	0.42586	0	1.44798	0	0.200356	0	2.29196	0
HIPK2	0	0	-0.128844	0	-0.202101	0	-0.217086	0	0	0	0	0	0	0	0	0	2.05051	0	0	0	0	0	0.530817	0	-0.389459	0	0.527285	0	0	0	0	0	0	0	0	0	0	0	0	0	0	0	0	0	-0.46726	0	0	0	0
HIVEP2	0	0	0	0	0	0	0	0	0	0	0	0	0	0	0	0	0	0	0	0	0	0	-0.302152	0	0	0	0	0	0	0	0	0	0	0	0	0	0	0	0	0	0	0	0	0	0	0	0	0	0
HJURP	0	0.659536	1.90006	1.17999	0	0.474483	0	0.947847	0	0.0232473	5.15332	1.02703	0	0.0722334	0	0.191977	0	1.23736	0	1.1172	0	0.226423	0	0.199239	0	0.196854	0	1.01657	0	0.854426	0	2.92042	0	0.194905	0	1.11676	0	1.42501	0	1.94193	0	0.0585535	0	0.211176	0	0.584951	0	0.306002	0
HKR1	0	0.353591	0	0.993119	0	1.02327	0	0.370135	0	0.0604496	0	0.796968	0	0.800878	0	1.03842	0	0.473323	0	0.0458294	0	0.191003	0	0.613498	0	0.0362256	0	0.141216	0	1.02131	0	0.457249	0	0.294738	0	0.411351	0	0.0318988	0	0.043462	0	0.122074	0	0.0315415	0	0.757595	0	0.0345856	0
HLF	0	0.983666	0	3.94251	0	3.29682	0	0.208712	0	0.989512	0	2.4247	0	1.14188	0	1.45282	0	0.136038	0	1.20901	0	6.56519	0	0.18843	0	0.187365	0	0.152984	0	1.20717	0	1.8314	0	0.940731	0	0.595985	0	1.11317	0	1.75201	0	0.30897	0	1.09976	0	0.573377	0	0.78404	0
HLTF	0	0.792283	0	0.559015	0	0.496422	0	0.623725	0	1.35781	0	1.46882	0	0.683489	0	0.301975	0	1.87788	0	2.00401	0	0.522573	0	2.12336	0	0.263679	0	0.316408	0	0.408166	0	0.811025	0	0.0796179	0	0.850239	0	0.755	0	2.13548	0	0.250908	0	0.798599	0	0.413798	0	1.97884	0
HMBOX1	0	1.31143	0	2.31312	0	3.70285	0	0.414809	0	1.52778	0	4.12879	0	0.121139	0	2.18977	0	0.465105	0	3.10616	0	4.13572	0	1.15537	0	0.148171	0	1.15	0	0.352182	0	1.68735	0	0.647109	0	1.866	0	1.12474	0	1.61194	0	0.607606	0	2.19874	0	0.0624149	0	1.43589	0
HMG20A	0	0.599493	0	1.39816	0	0.792706	0	5.80057	0	4.00554	0	0.449766	0	6.0195	0	1.98144	0	2.12399	0	3.51147	0	3.51711	0	1.139	0	2.42182	0	0.806719	0	1.95693	0	3.36501	0	0.640311	0	1.45872	0	5.46353	0	0.859798	0	1.44893	0	0.989634	0	0.0870349	0	1.52335	0
HMG20B	0.297282	0	0	0	0.245929	0	0	0	0	0	1.0389	0	0	0	0	0	0.289446	0	0	0	0	0	0	0	0	0	0	0	-1.11489	0	0	0	0	0	0	0	0	0	0	0	0	0	0	0	0	0	0	0	0
HMGA1	-0.036543	0	0.814665	0	0.798602	0	-0.251986	0	-0.28381	0	-2.87908	0	1.67095	0	-1.80386	0	-0.261511	0	-1.93947	0	0.70119	0	-1.10343	0	-0.34225	0	-0.61461	0	4.946	0	0	0	0	0	-0.851438	0	-0.304317	0	-1.29394	0	-0.50446	0	1.64897	0	-1.08125	0	-0.912001	0	-0.57164
HMGB1	-1.12984	0	20.8487	0	-0.697271	0	-0.586311	0	-2.65303	0	9.90532	0	-1.48178	0	-5.46512	0	-0.318479	0	-3.55808	0	0.34678	0	-1.95362	0	-0.068807	0	-0.465758	0	2.41469	0	0.869939	0	0.875195	0	-0.941456	0	4.48045	0	-0.0680265	0	2.0127	0	-1.83341	0	0.903184	0	-0.738076	0	0.491977
HMGB2	0.126467	0	35.7909	0	1.20885	0	-4.57003	0	-4.36248	0	25.4711	0	-3.81215	0	-5.33911	0	-3.84892	0	-2.89718	0	0.885554	0	-2.82889	0	2.72463	0	-0.606464	0	1.27416	0	4.74774	0	-3.35628	0	2.28666	0	0.753003	0	-2.17382	0	1.10988	0	-2.10114	0	0	0	-1.09226	0	1.14481
HMGB3	0	0	2.80449	0	0	0	0	0	0	0	9.38963	0	0	0	0	0	0	0	0	0	0	0	0	0	0	0	0	0	-2.03427	0	0	0	0	0	0	0	0	0	0	0	0	0	0	0	0	0	0	0	0.283734
HMGN2	-0.356146	0	24.3215	0	0.187266	0	0.0346188	0	-3.75857	0	15.7471	0	-1.88727	0	-0.416666	0	0.279652	0	2.45524	0	0.0322961	0	-0.584264	0	0.317868	0	-0.00596756	0	0.779019	0	9.78103	0	-1.44837	0	1.15792	0	0.792633	0	-1.61768	0	-3.99427	0	-3.12186	0	2.10836	0	-3.81586	0	-0.451288
HNF1A	0	2.15255	0	1.29408	0	1.97956	0	0.708302	0	1.4293	0	2.1566	0	0.571711	0	1.26074	0	0.529936	0	2.64796	0	3.45824	0	0.3375	0	0.0401369	0	0.141557	0	0.988165	0	4.33364	0	0.7233	0	0.373425	0	1.40584	0	0.571061	0	0.0300966	0	0.752728	0	0.121442	0	0.766779	0
HNF1B	0	0.343867	0	0.208502	0	2.21161	0	0.478661	0	0.124402	0	0.800315	0	0.379177	0	0.869275	0	0.109268	0	0.556526	0	2.31641	0	0.0276524	0	0.159122	0	0.0283547	0	0.268451	0	0.631835	0	1.03781	0	0.440981	0	0.224738	0	0.188182	0	0.217693	0	0.00977517	0	1.79974	0	1.36562	0
HNF4A	0	1.88688	0	3.34193	0	5.65155	0	2.04152	0	3.21928	0	3.39764	0	1.12094	0	2.64243	0	3.57979	0	3.48656	0	4.67329	0	1.67006	0	0.718001	0	0.683559	0	3.10205	0	5.31313	0	3.10838	0	2.74512	0	0.97394	0	2.57142	0	0.284757	0	2.4015	0	1.26382	0	1.95919	0
HNF4G	0	3.4832	0	1.69611	0	2.84395	0	1.1592	0	2.20278	0	1.51388	0	0.222722	0	1.62091	0	1.02907	0	2.37925	0	3.10519	0	1.69113	0	0.042717	0	0.0611233	0	1.36308	0	2.30381	0	1.7381	0	0.871131	0	0.317918	0	1.70455	0	0.0799327	0	1.19521	0	0.203933	0	1.4364	0
HOPX	-1.70027	0	-0.186225	0	0.946665	0	-1.96704	0	-0.819622	0	0	0	-1.21556	0	-2.3373	0	16.1799	0	-0.30388	0	-0.559561	0	8.96095	0	-10.808	0	-2.8011	0	-0.62859	0	0.491423	0	3.62432	0	-0.434415	0	2.94696	0	0	0	-3.40658	0	-4.35475	0	0.923501	0	-2.04164	0	-0.630022
HOXA1	0	0.0204655	0	2.606	0	3.90023	0	0.0864382	0	0.98733	0	1.94749	0	0.271829	0	0.0337122	0	0.152989	0	0.749941	0	2.43348	0	0.0992173	0	0.0682269	0	0.0532828	0	1.38646	0	3.00657	0	0.253225	0	0.466077	0	0.17492	0	0.805631	0	0.001571	0	0.668254	0	0.074517	0	0.925874	0
HOXA13	0	0.0524566	0	3.24997	0	1.64161	0	0.533736	0	0.80176	0	2.82292	0	0.109115	0	2.11974	0	0.475273	0	0.171265	0	2.69912	0	0.174791	0	0.0942436	0	0.156428	0	0.552485	0	0.344097	0	0.3017	0	0.54465	0	1.0271	0	0.847057	0	0.0532701	0	0.431457	0	0.21992	0	0.216562	0
HOXA4	0	2.69291	0	3.04339	0	3.51322	0	0.361558	0	3.26864	0	3.03517	0	0.0265755	0	0.902225	0	0.100457	0	0.600838	0	2.83289	0	0.886323	0	0.185255	0	0.0462348	0	5.32257	0	1.28922	0	0.665534	0	0.197231	0	0.592388	0	0.709774	0	0.0940987	0	1.76843	0	0.0157011	0	0.138396	0
HOXA6	0	1.96055	0	5.45667	0	6.92744	0	0.686647	0	5.93617	0	5.27207	0	0.646013	0	1.47615	0	0.0552546	0	0.739999	0	4.42725	0	0.247605	0	0.215193	0	0.00875815	0	4.33442	0	5.63112	0	0.407495	0	0.707074	0	0.825743	0	1.02795	0	0.386345	0	1.39252	0	0.00302814	0	0.135841	0
HOXA9	0	0.446287	0	0.92463	0	1.84059	0	0.518245	0	0.793287	0	1.23283	0	5.35934	0	0.129749	0	0.477411	0	1.5885	0	3.46593	0	2.34489	0	1.59818	0	0.768386	0	0.675659	0	5.17034	0	0.645661	0	0.148707	0	4.32227	0	1.34488	0	0.797821	0	1.4133	0	0.188383	0	0.699638	0
HOXB13	0	1.42015	0	1.42358	0	2.5273	0	1.66857	0	0.985299	0	1.78847	0	0.883302	0	2.09028	0	0.980277	0	0.637258	0	3.30481	0	0.759888	0	0.701081	0	1.80716	0	0.698167	0	1.82964	0	2.0808	0	3.31092	0	0.405722	0	1.05427	0	1.69807	0	1.20585	0	1.19955	0	1.11819	0
HOXB2	0	0	0	0	0	0	0	0	0	0	0	0	0	0	0	0	0	0	0	0	0	0	0	0	0	0	0	0	-0.454276	0	0	0	0	0	0	0	0	0	0	0	0	0	0	0	0	0	0	0	0
HOXB6	0	1.02481	0	0.76632	0	6.18213	0	1.05428	0	0.246101	0	0.472733	0	1.41585	0	0.194003	0	0.799583	0	0.0458288	0	3.30212	0	0.198766	0	0.255936	0	0.0584538	0	0.162915	0	0.171655	0	0.0556298	0	0.247972	0	0.0596552	0	0.161188	0	0.207301	0	0.0504532	0	0.0680377	0	0.715214	0
HOXB7	0	0.213565	0	0.201017	0	0.0458294	0	0.204251	0	0.191254	0	0.18027	0	0.349411	0	0.175574	0	0.0575976	0	0.0416826	0	1.5446	0	0.0504536	0	0.0614523	0	0.243109	0	0.813327	0	0.233493	0	0.238801	0	0.50716	0	0.0396779	0	0.156992	0	1.22887	0	0.0480775	0	0.0556302	0	0.183651	0
HOXC11	0	0.176314	0	0.176314	0	0.148725	0	0.195333	0	0.13999	0	0.148725	0	0.221914	0	0.176314	0	0.196799	0	0.161255	0	0.565347	0	0.161255	0	0.928516	0	0.161255	0	0.150655	0	0.176314	0	0.195333	0	0.161255	0	0.164953	0	0.196799	0	0.195333	0	0.195333	0	0.176314	0	0.161255	0
HOXC9	0	0.0505947	0	3.22487	0	3.91172	0	0.112767	0	1.31416	0	3.45156	0	0.154766	0	0.837348	0	0.261874	0	0.687647	0	1.47063	0	0.437089	0	0.252086	0	0.669102	0	0.843949	0	2.79362	0	0.665861	0	0.049174	0	0.257485	0	0.208795	0	1.02277	0	0.351301	0	0.378417	0	0.984347	0
HSBP1	0.103299	0	0.102731	0	-0.184865	0	0	0	-0.182497	0	0.493113	0	-0.317079	0	0	0	-0.269293	0	2.67983	0	-0.709533	0	0	0	0	0	0	0	-0.72519	0	0	0	0	0	0.465569	0	-0.886273	0	0	0	0	0	0	0	0.451347	0	0	0	-0.324177
HSF1	0	3.76326	0	5.97577	0	46.8645	0	1.29977	0	5.12141	0	4.93765	0	0.933513	0	1.77042	0	3.48159	0	5.83461	0	9.13292	0	2.8947	0	0.705936	0	1.70416	0	5.26273	0	5.8928	0	3.04135	0	3.68478	0	2.60802	0	1.43052	0	1.62882	0	3.12738	0	0.756108	0	1.66252	0
HTATIP2	-0.128796	0	0	0	-0.15312	0	0	0	0	0	0	0	-0.222981	0	6.96011	0	0	0	0	0	0	0	0	0	0	0	0	0	0	0	0	0	0	0	0	0	0	0	0	0	0	0	0	0	0	0	0	0	-0.500173
ID1	-0.135728	0	-0.227276	0	-0.369515	0	0	0	0	0	-0.354552	0	0.202864	0	0	0	0	0	-0.362112	0	0	0	-0.366696	0	0.329487	0	-0.818701	0	0	0	0	0	0	0	0	0	0	0	-0.728463	0	0	0	0	0	-1.03905	0	8.35334	0	0.357177
ID2	-0.137082	0	-2.82274	0	-1.8628	0	-4.14087	0	-3.99608	0	2.73146	0	6.8192	0	-5.86038	0	11.3459	0	2.69433	0	1.3306	0	2.13652	0	-10.7677	0	4.88714	0	-3.2102	0	0.397802	0	12.1511	0	-7.32584	0	-15.0911	0	-3.00391	0	-0.79956	0	-9.7478	0	-2.82978	0	-3.64012	0	-3.48796
ID3	-0.491776	0.344439	0	1.57015	1.68753	2.82062	-0.994255	0.312251	-1.29303	1.96361	-1.24448	3.40789	-1.80659	0.111634	2.56824	1.27578	0.830263	0.520921	-0.40138	0.98748	0.13759	1.13853	-1.65853	1.09494	-3.09316	0.0979876	-2.48019	0.214123	0	1.15931	0.979517	2.10908	-1.03718	0.59696	-2.92558	1.1617	7.59919	0.258538	0.283566	0.699223	-3.92819	0.765747	1.3666	2.02674	3.23916	0.162364	5.23784	0.611146	1.56973
ID4	0.237503	0	0	0	0.11195	0	0	0	0	0	0	0	0	0	0	0	0	0	0	0	0	0	0	0	0	0	-0.32481	0	0	0	0	0	0	0	0	0	0	0	0	0	0	0	0	0	0.522552	0	-0.830391	0	0
IFI16	14.1635	0	4.20244	0	0.0284699	0	-0.43752	0	-0.47055	0	-1.5429	0	1.05529	0	-3.6854	0	1.08777	0	-2.75585	0	-0.249179	0	0	0	0.0137745	0	-1.08004	0	1.91122	0	-0.317486	0	-1.11192	0	0.535575	0	2.14569	0	1.12773	0	0.316543	0	2.8181	0	-0.317846	0	0.664978	0	-1.26006
IKZF1	-0.775991	9.22363	0	4.5839	0.179139	5.68971	1.06462	8.0918	-0.750622	3.64186	-0.213884	4.40081	0	3.8015	0.570246	5.39868	-0.606666	2.98216	0.366558	7.42569	-0.312752	8.27878	0.674025	5.57797	0.352779	3.30096	0.380516	0.899077	0.448281	4.01588	-1.02793	4.02916	-1.04418	4.29781	0.392224	3.66707	-1.424	8.06669	0	3.57838	-0.388997	3.22811	-0.886986	5.73953	-0.921175	0.91839	0	4.92677	-0.600478
IKZF2	-0.0997193	0.218215	0	3.46317	0	3.22136	0	1.27685	0	2.80879	0	1.41775	0	1.69022	5.33366	0.966396	0.256619	0.983384	0	2.84857	0	4.98648	-0.302938	0.545123	0	0.393916	0	0.0858289	0	3.73082	0	2.89402	1.00051	0.307674	0	1.07185	0	1.65223	0	1.54655	0	1.34293	0.963036	1.23823	0	0.094323	0	0.33849	0
IKZF3	0.287531	0	0.0881815	0	-0.0105815	0	-1.42701	0	0	0	0.142424	0	-0.224283	0	-2.5673	0	-1.15603	0	-0.538168	0	0	0	-0.275453	0	1.29485	0	0	0	0	0	-0.559046	0	1.49967	0	0	0	1.86462	0	0	0	-0.0178133	0	0.560138	0	0	0	0	0	0
ING4	-0.105798	0	0	0	0	0	0	0	0	0	0	0	0	0	0	0	0	0	0	0	0	0	0	0	0	0	0	0	0	0	0	0	0	0	0	0	0	0	0	0	0	0	0	0	0	0	0	0	0
INO80	0	0.833505	0	2.33117	0	2.6596	0	1.9449	0	1.23961	0	2.57825	0	0.373248	0	1.06751	0	0.829007	0	2.09012	0	1.7383	0	1.3389	0	0.455238	0	0.243268	0	0.594733	0	9.96865	0	3.37649	0	0.788894	0	0.846632	0	7.46378	0	0.521458	0	2.73605	0	0.528311	0	1.22817	0
INSM2	0	0.555713	0	1.66985	0	2.98303	0	0.0523155	0	0.625854	0	2.21777	0	0.40318	0	1.64187	0	0.780646	0	0.437445	0	1.31843	0	0.729582	0	0.533112	0	0.307212	0	0.838828	0	1.36169	0	0.222706	0	0.433131	0	0.314402	0	0.358228	0	0.381788	0	0.545797	0	0.0566208	0	0.128094	0
IRF1	-0.204849	14.3751	-1.00063	6.32482	0.450275	9.80644	-1.20148	3.54224	-0.280641	4.81989	-1.04727	6.71015	-1.38879	9.67781	0.28808	6.7309	1.93805	3.43887	0.409224	10.3184	0.0300121	14.3238	3.32077	3.50528	-1.58852	1.74816	-0.726691	1.08108	-0.31665	6.35508	2.13953	8.87053	-1.6273	4.844	-1.15876	9.4526	0.481798	8.33978	-0.0130853	8.03124	-6.61847	2.40746	2.573	5.18307	1.25888	0.487335	-2.21839	1.17645	-2.7761
IRF2	0.835603	27.0552	0	0.867287	0	0.149563	0	1.01024	0	1.53913	0	0.529179	0	1.4368	0	6.71175	0	3.36359	0	0.578966	0	3.21414	-0.447765	0.641732	0	0.11763	0	0.671599	0	0.350063	0	1.17452	0	0.345907	0	0.499955	0	0.82432	0	0.136284	0	0.362046	0	2.75585	0	0.0532696	0	0.613209	-0.361194
IRF3	0	0.701961	0	9.59508	0	5.05007	0	1.04444	0.34559	4.84146	0	12.5346	0	3.06837	0	3.37345	0	0.797301	0	2.07534	0	4.65871	0	1.75282	0	0.470569	0	1.00592	0	5.19003	-0.341753	3.00724	0	1.94571	0	1.49483	0	2.54235	0	2.02606	0	0.521109	0	2.50066	0	0.671894	0	1.41077	0
IRF4	0	7.17283	-0.152782	2.7994	0.174622	5.45993	9.84617	3.19409	1.08476	4.3973	0	2.53907	0.348238	1.68491	0	3.34129	0	4.34537	0	5.31916	0	10.5547	0	3.58325	0	2.5769	0	1.06331	0	4.00127	0	6.08759	0	2.54041	0	3.18229	0	4.6829	-0.317363	3.3766	0	2.23811	0	4.89884	0	0.579463	0	1.10655	0
IRF5	0	1.19746	-0.159476	0.594628	0	2.36936	0	1.05945	0	1.06501	0	1.03347	0	0.422154	0	1.29162	0	0.938295	0.484597	1.70581	0	1.58365	0	1.3004	0	0.557117	0	0.560991	0	2.158	0	2.21104	0	1.60293	0.413232	0.602051	0	0.119497	0	1.21677	0.403679	0.393885	0	1.9161	0	1.19328	0	3.24386	0
IRF7	14.9868	0	-0.3061	0	0.0851667	0	23.0299	0	0.396373	0	0.254228	0	-1.34526	0	0	0	0	0	0.760739	0	0.329474	0	-0.298996	0	-0.341959	0	0	0	-0.377609	0	0	0	-0.220826	0	0.0207981	0	-2.20767	0	-0.4391	0	-0.499677	0	0.758983	0	0	0	0	0	-0.719064
IRF8	0.287797	0	-0.0872134	0	-0.161081	0	21.2485	0	-3.45732	0	-0.248014	0	-0.47934	0	-0.559215	0	0.56495	0	0.342262	0	-0.279132	0	0	0	-0.246996	0	-1.14494	0	0	0	0	0	0	0	-0.627267	0	7.22573	0	0.430831	0	0.48736	0	0	0	0.519689	0	-1.10465	0	-0.342447
IRF9	2.75235	2.03799	0	0.895674	-0.199772	2.57278	0.290896	1.32039	0	0.963233	0.316442	0.427142	0	0.501701	0.404728	1.39502	0.320949	3.57084	0	1.53814	0	5.0138	0	2.99587	0.554078	0.118086	0	0.288837	0	0.147201	-0.15029	0.481179	0	0.119132	0	1.78358	0	0.412256	0	2.12863	0	1.1132	0.433388	1.26511	0	0.350076	0	0.939602	0.378293
ITGB3BP	0	0	0.675054	0	0	0	0	0	0	0	0.130115	0	0	0	0	0	0	0	0	0	0	0	0	0	0	0	0	0	3.3871	0	0	0	0	0	0	0	0	0	0	0	0	0	0	0	0	0	0	0	0
JARID2	0	2.38153	-0.346016	2.60276	0	2.51392	0	3.11144	0	1.08508	0	2.66944	-0.282302	3.41896	0	0.653269	0	2.34452	-0.692755	1.14064	0	1.38824	0	1.92369	0.335514	0.805327	0	0.200347	0	1.50422	0	0.827385	0	1.57342	1.00418	0.307909	0	0.901479	0	1.98047	0	0.721587	-0.340182	0.866345	0	0.0547431	0	1.3023	0
JAZF1	-0.135068	0	0	0	0	0	0	0	0	0	-0.180565	0	0	0	0	0	0	0	0	0	0	0	0.389506	0	0	0	0	0	0	0	0	0	0	0	0	0	0	0	0	0	0	0	0	0	0	0	0	0	0
JMJD1C	0.0575179	4.60502	-0.695604	4.41579	-0.0498101	5.26683	-0.192783	4.45209	0.225331	2.86867	0	3.06719	1.02733	6.70829	1.45272	4.92775	-0.304766	3.51126	-0.308419	8.76205	0.441413	12.5102	-0.749927	8.46591	0	2.22639	0.366932	2.99615	0	3.79781	-0.855298	5.65329	-0.948223	5.64467	-0.317008	10.3148	-0.0129442	5.2227	-0.554033	5.65284	-0.375382	2.2973	0	4.42343	0.647396	0.253953	1.04883	1.70036	-0.398215
JUN	-1.07022	2.63895	-0.801766	6.01248	3.12477	8.27542	-4.37197	2.22894	7.04639	4.0564	0.148646	4.72223	-2.55478	2.32143	-2.5002	2.7278	-8.46031	1.31924	-2.52594	4.70697	2.62069	9.09768	-1.69195	2.43226	2.89169	0.492754	-0.578408	2.04641	0.764401	3.94669	4.21577	6.63618	0.171695	2.8002	-3.53624	3.26909	2.84865	1.60404	3.00115	2.41985	-1.84768	2.61612	-2.77153	3.55666	0.109293	3.44401	-2.09998	6.09078	0.913598
JUNB	-1.78848	2.26037	-2.92946	2.20752	-1.87166	6.8654	-2.76224	5.12294	-1.05788	3.93924	-2.25012	3.87706	1.44869	2.18991	-4.74462	4.26666	-2.44793	2.53073	2.6586	5.10183	4.74736	10.6582	1.64173	4.02078	4.28203	4.08084	1.48013	1.30066	1.79477	1.04938	-1.41274	3.6454	-2.59896	2.84801	0.0462651	3.82373	-0.348377	5.23004	-1.72948	1.83575	11.2198	4.18688	-7.25687	3.4505	0.572249	0.193245	-0.567972	0.941506	-5.25688
JUND	-0.0427684	3.21343	-0.00155842	5.45878	0.0435102	8.66239	1.5997	4.31731	-1.03457	4.27998	-0.426297	5.10172	-2.43264	3.6482	1.21097	3.65799	0.922284	1.83132	-3.07363	3.46367	0.602962	11.5625	-0.853066	3.15676	-1.40412	2.36969	0.0762554	2.06597	0.446431	4.78168	-1.34013	6.81885	0.514979	2.78232	0.420116	3.73503	2.75156	5.88865	1.55781	2.24467	0	2.95727	1.25146	2.58554	0.567925	7.6647	-0.531497	3.24028	-0.871445
JUP	0	0	0	0	-0.208252	0	0	0	0	0	0	0	0	0	0	0	0	0	0	0	-0.383167	0	0	0	0	0	0	0	0	0	0	0	0	0	0	0	0	0	0	0	0	0	0	0	0	0	0.100536	0	0
KAT2A	0	0.221914	0	2.466	0	0.161255	0	0.176314	0	0.150655	0	2.466	0	0.221914	0	1.08999	0	0.177994	0	1.65101	0	2.21769	0	0.195333	0	0.195333	0	0.221914	0	0.163081	0	0.221914	0	4.36976	0	0.92365	0	0.846632	0	0.163081	0	0.221914	0	0.161255	0	0.161255	0	0.195333	0
KAT2B	0	0.754791	0	8.90838	0	11.5902	0	0.527201	0	2.02058	0	8.35705	0	5.3925	0	3.17841	0	1.5891	0	2.83619	0	6.93636	0	1.6422	0	1.11141	0	0.922769	0	12.2375	0	22.8579	0	3.77678	0	0.890175	0	3.34887	0	0.402927	0	1.80965	0	2.48228	0	0.155842	0	0.672566	0
KAT5	-0.136735	1.25153	0	8.67989	0.162704	5.66945	0	0.713698	0	4.23053	0	10.7919	0	0.396546	0	0.926084	0	0.99132	0	0.660362	0	6.43701	-0.272794	1.73872	0	0.78478	0	0.342352	0	4.2632	0	16.9062	0	1.48672	0	0.600075	0	0.286555	0	0.902682	0	0.503672	0	1.82616	0	0.0148974	0	0.732988	0
KDM1A	0	2.9271	0	5.88951	0	9.00969	0	3.32588	0	4.50584	0	6.19676	0	1.7297	0	2.69372	0	2.04604	0	4.99122	0	9.94712	0	2.32773	0	1.0355	0	1.53073	0	3.9195	0	9.17376	0	3.04444	0	5.38638	0	2.2627	0	2.73102	0	1.20766	0	3.87916	0	1.08999	0	2.3985	0
KDM3A	0	0.223011	0	2.94808	0	2.05006	0	1.46568	0	1.85697	0	3.56834	0	0.391606	0	0.857471	0	0.88856	0	0.404152	0	4.81009	0	1.09331	0	0.0859118	0	0.160756	0	1.63287	0	1.99279	0	0.581756	0	0.927227	0	0.554118	0	1.03816	0	0.572079	0	1.50673	0	0.303186	0	0.73277	0
KDM4A	0	0.393201	0	4.53786	0	6.53335	0	0.955519	0	2.91033	0	3.87371	0	0.0877597	0	0.177021	0	0.116287	0	0.510994	0	2.62468	0	0.268691	0	0.0230207	0	0.0058897	0	5.85681	0	3.95939	0	0.394468	0	0.0500145	0	0.217698	0	0.521661	0	0.318613	0	1.69652	0	0.117878	0	0.269673	0
KDM4B	0	0.322324	0	5.59589	0	7.44407	0	0.445114	0	2.09439	0	5.26891	0	0.0546863	0	0.921803	0	0.534492	0	1.2546	0	4.85716	0	0.598226	0	0.0634344	0	0.22191	0	3.55485	0	7.58986	0	0.200964	0	0.23296	0	0.520023	0	0.315634	0	0.26744	0	1.25774	0	0.0856417	0	0.788781	0
KDM5A	0	0.255871	-0.229444	2.64354	0	3.6318	0.331024	0.42192	0	2.96386	0.250117	2.92594	0	0.0507471	0	0.316118	0	0.148435	0	0.658968	0	1.99036	0	0.413678	0	0.170089	0	0.139117	0	2.25456	0	4.389	0	0.705079	0	0.189428	0	0.313532	0	0.241076	0	0.0616243	0	0.829003	0	0.0872785	0	0.868475	0
KDM5B	0	1.44344	-0.6734	7.17118	0.459851	9.46489	0	0.999746	0	5.86336	0	8.41707	0	0.749392	0	0.787256	0	0.55054	0	2.8473	0	8.59794	0	1.78721	0	0.227291	0	0.403728	-0.448452	6.08602	0	7.04174	0	1.1994	0	1.29084	0	0.73819	0	1.96524	0	0.679635	0	2.83801	0	0.821654	0	1.69809	0
KDM5C	0	2.38328	0	4.97113	0	3.30275	0	1.244	0	1.75177	0	5.16318	0	1.00697	0	0.446079	0	1.36298	0	0.548071	0	2.49573	0	2.19129	0	1.4497	0	0.707414	0	2.57837	0	3.49809	0	0.882057	0	0.824026	0	1.00508	0	1.01542	0	0.659079	0	0.910746	0	0.576217	0	0.81508	0
KLF1	0	6.06667	0	5.08865	0	6.34822	0	2.87613	0	2.78102	0	3.23689	0	1.52569	0	2.85488	0	1.53336	0	5.17647	0	13.1241	0	5.24976	0	0.468565	0	3.12907	0	3.07655	0	2.91795	0	2.41384	0	6.70711	0	2.08827	0	2.81103	0	1.13687	0	4.79512	0	0.186446	0	2.45359	0
KLF10	0.145968	0.481115	0	4.53955	-0.1615	9.99269	0.604773	0.840211	-0.43755	3.07576	0	4.44947	1.07898	3.9287	0	0.458734	-0.271895	0.775113	-2.57438	0.862412	0	5.64932	0.192459	1.3228	0	0.311673	0	3.52022	0	3.59224	0	10.5761	-0.298253	2.48673	0	1.31758	0	1.03764	-0.28979	0.172988	0	0.98567	0	4.53294	0	8.94693	0.646841	1.31488	0.351406
KLF11	0	3.51573	0	6.54325	0	7.18346	0	1.24794	0	4.03343	0	5.88845	0	0.284544	0	1.03197	0	0.450208	0	2.05221	0	7.76608	0	0.74286	0	0.0580801	0	0.487421	0	6.56703	0	7.24891	0	1.2384	0	2.90006	0	0.216498	0	1.97472	0	0.434714	0	2.42983	0	2.47776	0	0.547597	0
KLF12	-0.0841085	0.0360535	0	3.99304	0	4.94713	0	1.23121	0	1.85153	0	4.46244	0	0.355483	-0.486718	0.0340663	-0.426403	0.044224	0	0.849601	0	3.95581	0.464132	0.333862	0.365304	0.00725312	0	0.00405202	0	3.10037	0	1.15537	0	0.0168498	0	0.450391	0	0.148464	0	0.0771052	0	0.278462	0	2.66162	0	0.0759766	0	0.0598232	0
KLF13	0	0.503958	0	2.00381	-0.167626	4.81078	0	0.421133	1.4657	2.74616	0	1.67583	0	0.985111	0	0.340601	0	0.750545	0	2.01047	0.377746	3.87108	0	0.633355	0.357732	0.135	0	0.217613	0	2.62842	0	4.92694	0	0.599888	0	1.00748	0	0.987078	0	0.822242	0	0.112732	-0.814085	1.18107	0	0.112776	0	0.766456	0
KLF15	0	0.549283	0	4.5897	0	5.37907	0	0.6394	0	3.41584	0	3.41343	0	1.77596	0	0.524837	0	0.471066	0	2.54618	0	7.0779	0	0.867311	0	0.389236	0	0.0721516	0	4.84691	0	2.38993	0	1.23547	0	1.53296	0	0.91551	0	0.359827	0	1.01729	0	2.8617	0	0.301928	0	0.99209	0
KLF16	0	1.24213	0	3.25039	0	2.56747	0	0.54409	0	1.22801	0	2.12621	0	0.673958	0	1.78787	0	1.61722	0	3.56519	0	5.99799	0	2.93877	0	0.145684	0	0.588282	0	2.8077	0	2.78235	0	1.93556	0	1.30124	0	1.07469	0	3.30418	0	0.937018	0	3.47072	0	0.249867	0	2.3226	0
KLF17	0	0.10086	0	1.19025	0	2.35718	0	0.121426	0	0.785199	0	1.39576	0	0.122405	0	0.92206	0	0.414403	0	0.178066	0	3.18929	0	0.470033	0	0.569145	0	0.0818319	0	1.38832	0	2.43966	0	0.094284	0	0.136558	0	2.14859	0	0.109022	0	0.183547	0	0.201346	0	0.00696404	0	0.303426	0
KLF2	-1.6112	0	0.185507	0	0.714657	0	-3.80822	0	2.30191	0	0	0	-6.86011	0	-0.788113	0	-0.605649	0	4.86034	0	-0.242117	0	8.94775	0	-4.46241	0	0	0	0.444272	0	-1.09949	0	-3.06633	0	-0.0876114	0	3.14659	0	0.407839	0	-2.23892	0	2.34443	0	-1.47165	0	0.68957	0	-2.20047
KLF3	-0.202359	0.396639	0	0.715622	0	5.11379	0.0367687	1.55066	-0.246746	0.614158	0	1.60788	0	2.97155	-0.198485	1.96956	-1.00168	1.70608	2.89943	0.564522	0.349088	3.06278	1.84096	2.17105	-1.42684	0.0436488	0	0.306467	0	1.25451	0	0.947843	0.470409	0.512857	0	0.612643	-0.391912	0.642765	0	0.943569	0	2.3651	0.0678559	1.78368	-0.308418	0.131445	0	1.29649	0
KLF4	0.279898	1.9703	-0.489165	3.19531	-0.464551	5.87291	-0.00744622	2.37824	-0.787091	1.31099	0	3.35604	3.21789	1.66588	0.274187	1.75926	0	2.19553	2.07129	1.92933	0.537904	4.79794	0	2.16175	0.0166635	0.680494	-1.18832	1.00279	-0.712434	3.24964	0	2.23526	0	0.503969	-0.992039	1.32344	-0.328205	1.59482	-1.95636	0.732511	0	1.96985	-0.465359	2.09787	0	0.366459	2.20051	2.19027	0
KLF5	0	8.1647	0	6.70756	0	8.86681	0	2.9886	0	3.42143	0	6.93853	0	2.90843	0	1.74471	0	1.57337	0	3.61919	0	8.82673	0	1.1013	0	0.276276	0	1.27232	0	5.02226	0	4.85298	0	0.527051	0	1.77657	0	1.16458	0	1.40484	0	0.951977	0	3.17643	0	0.313102	0	1.1388	0
KLF6	-0.64857	0.976259	-1.85815	2.68421	0.485821	3.13943	4.47425	1.42402	-3.25991	4.05126	2.03947	3.33444	-5.2928	0.138626	-0.775176	1.2006	-4.8019	0.151018	0.0940954	1.80201	4.85587	3.11729	-1.26695	0.559514	-1.08595	0.245669	-1.75974	0.0726624	-2.03599	2.11192	2.62715	3.28884	-10.989	0.354878	-1.75705	0.504674	1.05328	0.237974	-0.823429	1.34333	3.94693	0.0152244	-1.7691	0.707935	0.659149	0.00966502	-2.38228	0.561927	0.39948
KLF7	0	0.0463408	0	2.15807	0	4.86952	0	0.40282	0	0.490899	0	3.64669	0	0.443985	0	0.938296	0	0.652111	0	0.376072	0	0.894829	0	0.695795	0	0.152727	0	0.320885	0	1.58356	0	1.34246	0	0.341426	0	2.13143	0	0.520638	0	0.302703	0	1.04842	0	0.230308	0	0.43952	0	0.770129	0
KLF8	0	0.0188502	0	1.68934	0	5.44409	0	0.188744	0	2.628	0	4.55883	0	0.717228	0	0.229298	0	0.31247	0	0.185465	0	2.08074	0	0.497418	0	0.170842	0	0.010925	0	3.58359	0	4.73565	0	0.0655642	0	0.372898	0	0.366466	0	0.793199	0	0.311611	0	0.338723	0	0.0147605	0	0.0642724	0
KLF9	0.0322248	1.49124	-0.12543	6.7076	0	6.89649	-0.201848	1.85314	0	4.60926	0	6.56854	0	0.424885	0	0.864617	0	0.891927	0	1.90916	0	5.09202	0	1.65506	0	0.310438	0	0.337624	0	5.70899	-0.30317	4.85733	0	0.23655	0	0.902696	0	0.596592	0	1.16477	0	1.07985	0	3.14313	0	0.827564	0.595421	1.2355	0
L3MBTL2	0	1.93945	0	2.84409	0	5.85513	0	0.342001	0	3.13633	0	2.98136	0	0.234371	0	1.48995	0	0.718388	0	2.24902	0	6.64166	0	0.474172	0	0.0548134	0	0.0896379	0	3.75951	0	5.29073	0	0.216807	0	0.808934	0	0.35559	0	0.840228	0	0.890426	0	1.58359	0	0.0461689	0	0.480834	0
L3MBTL4	0	0.679722	0	1.63912	0	4.22189	0	0.0809146	0	2.35778	0	3.30641	0	0.0929963	0	0.657917	0	0.0380675	0	1.07292	0	2.45537	0	0.224447	0	0.0415244	0	0.00162787	0	0.690448	0	7.9972	0	0.463954	0	0.358198	0	0.0321633	0	0.123276	0	0.00800994	0	0.40938	0	0.0293641	0	0.265537	0
LDB1	0	1.1489	0	2.03543	0	1.97782	0	2.66919	0	0.781394	0	3.13318	0	0.980912	0	1.69253	0	0.512346	0	0.691745	0	8.16371	0	1.26041	0	0.206603	0	2.86628	0	0.44713	0	0.635191	0	0.774653	0	1.52831	0	0.0702659	0	1.50572	0	0.657383	0	1.63488	0	0.0220718	0	1.98275	0
LDB2	0	0	0	0	0	0	0	0	0	0	0	0	0	0	0	0	0	0	0	0	0	0	0	0	0	0	0	0	0	0	0	0	0	0	0	0	0	0	0	0	0	0	0	0	-0.442933	0	4.8827	0	0
LEF1	-0.29485	1.5393	0.0317386	2.47096	-0.224405	5.3176	-0.18005	0.938805	0	3.1964	0	4.12107	0	0.486361	-0.492629	1.78732	-0.320149	1.21499	0	3.188	0	8.11661	0	1.7297	-3.3066	0.491819	0	0.585263	0	4.47018	0	2.2304	-7.13166	0.836172	0	1.56146	-2.39556	0.858871	0	3.04735	0.465454	1.14426	1.5135	2.79503	0	0.483591	0	0.999102	0
LHX2	0	0.446652	0	1.11874	0	4.31961	0	0.636186	0	0.364739	0	1.9022	0	0.205139	0	0.988174	0	0.536106	0	1.0988	0	3.69886	0	0.209356	0	0.125891	0	1.09424	0	0.525509	0	5.08099	0	1.0635	0	1.72814	0	0.243165	0	0.98609	0	2.50032	0	0.220296	0	1.21922	0	1.46056	0
LHX4	0	1.7097	0	0.161255	0	0.137984	0	0.792977	0	0.163081	0	0.918799	0	0.161255	0	0.176314	0	0.13999	0	0.120251	0	0.446963	0	0.161255	0	0.161255	0	0.148725	0	0.150655	0	0.161255	0	0.137984	0	0.161255	0	0.164953	0	0.177994	0	0.128589	0	0.148725	0	0.148725	0	0.176314	0
LHX5	0	0.176314	0	1.3389	0	0.148725	0	0.128589	0	0.177994	0	0.161255	0	0.161255	0	0.176314	0	0.13999	0	0.706732	0	0.36324	0	1.08999	0	0.176314	0	0.161255	0	0.163081	0	0.909146	0	0.137984	0	0.137984	0	0.152637	0	0.13999	0	0.137984	0	0.128589	0	0.137984	0	0.176314	0
LITAF	-2.6136	0	-1.75451	0	-0.946464	0	-2.29289	0	-0.94551	0	0.0467643	0	2.42693	0	-2.37332	0	2.55655	0	-5.75252	0	0.456143	0	8.39707	0	1.88109	0	1.46604	0	0.42449	0	0.597188	0	-1.523	0	-5.71154	0	-0.665308	0	3.25026	0	-4.72956	0	0.712606	0	-0.75005	0	-1.52876	0	-1.37768
LMCD1	0	0	0	0	0	0	0	0	0	0	0	0	0	0	0	0	0	0	0	0	0	0	0	0	0	0	0.356257	0	0	0	0	0	0	0	0	0	0	0	0	0	1.07763	0	0	0	1.23215	0	2.7011	0	0
LMO1	0	2.14215	0	5.98713	0	6.62319	0	2.62902	0	5.68682	0	4.56221	0	0.261067	0	3.53555	0	1.98435	0	1.86751	0	7.84933	0	6.24874	0	3.52236	0	0.819234	0	5.81323	0	6.18512	0	7.03376	0	2.0318	0	1.57017	0	0.543307	0	1.19397	0	5.63945	0	0.00454803	0	0.500076	0
LMO4	-0.148621	0	0	0	0.155828	0	0	0	1.32951	0	0	0	0.0774676	0	-1.68274	0	0.446508	0	0	0	0	0	0	0	-1.23103	0	6.18634	0	0	0	0.476006	0	0	0	-0.557133	0	0	0	0	0	0	0	0.448243	0	1.77131	0	-0.383577	0	0
LPIN2	1.20972	0	0	0	0	0	0	0	0	0	0	0	0	0	0	0	0	0	0	0	0	0	0	0	0	0	0	0	0	0	0	0	0	0	0	0	0	0	0	0	0	0	0	0	0	0	0	0	0
LYL1	0	3.30039	-0.208243	2.5571	0	2.19075	-0.536048	8.33642	-0.33621	1.70582	0	4.18097	0	4.14835	0	6.39069	0	6.6444	1.2054	6.24862	0	5.57214	0	7.13287	0.266643	2.52712	2.00847	6.33301	0	0.858849	0	1.04134	0	4.88725	0	8.62125	1.15459	3.87475	0	3.26617	0.468318	2.98914	0	5.57713	0	0.275021	0	4.44448	0
MAF	-0.208137	9.64526	0	9.04278	-0.192369	11.1913	-0.19797	2.05274	-0.284164	5.58839	0	8.69517	-0.255313	1.03626	1.91842	9.1258	-1.02498	2.61766	0	2.13599	-0.318993	16.7689	0.380222	3.20709	0.53176	3.11241	-0.386048	0.673297	0	7.58538	0	7.62839	2.18123	5.38711	-1.19804	1.06335	-0.292773	2.56847	4.43874	0.646129	3.87503	1.45165	1.44605	6.04478	1.58468	0.207954	-0.587025	1.01043	0.369505
MAFB	0.221172	4.24219	0.128758	2.80853	-0.0444919	10.7441	-0.662733	1.00695	-0.624461	2.47169	0.268821	3.37299	-6.5619	0.310392	0	0.944874	0	0.391282	8.53986	1.57772	1.06887	11.8437	-0.310127	1.06838	0	0.306536	-1.87882	0.388242	-0.874557	0.419756	0.213402	15.9073	0	1.45355	2.62261	0.450436	-0.349757	0.717898	4.42726	1.14768	0	0.588998	0	3.10624	-0.452717	0.0393976	-0.698141	0.782525	-1.19851
MAFF	-0.117229	1.03156	0	2.12516	-0.570667	4.63222	-0.622709	0.21872	0	1.15242	0	2.695	1.00525	1.08993	-0.234856	0.959034	1.89222	0.138323	0	2.96703	0.921339	5.85882	0.112841	0.759907	0.339713	0.080688	0	2.18308	0	2.01967	0	4.77572	0	0.786529	-0.452525	1.51549	-0.354414	0.731141	-0.412118	2.12789	0	0.846748	0	0.966345	0.547111	0.204475	0	0.637369	0.219085
MAFG	0	1.89419	0	2.33403	0	3.14205	0	0.507061	0	1.7424	0	3.2504	0	0.88719	0	1.94635	0	1.245	0	2.53306	0	3.36605	0	1.33878	0	0.294063	0	2.99235	0	1.19204	0	1.81188	0	0.802985	0	1.47245	0	0.277217	0	1.54774	0	0.809978	0	1.40811	0	0.324874	0	1.01406	0
MAFK	0	2.40565	0	4.16008	0	4.9811	0	2.53223	0	3.71021	0	4.22331	0	1.62385	0	2.06008	0	0.957569	0	4.29985	0	6.76143	0	1.86714	0	1.51369	0	2.42624	0	2.33267	0	4.22785	0	1.19112	0	0.942384	0	5.53484	0	3.18875	0	0.796141	0	4.86438	0	3.17865	0	1.03348	0
MAML1	0	0	0	0	0	0	0	0	0	0	0	0	0	0	0	0	0	0	0	0	0	0	0	0	0	0	1.82961	0	0	0	0	0	0	0	0	0	0	0	0	0	0	0	0	0	0	0	0	0	0
MAML2	0	0	0	0	0	0	0	0	0	0	0	0	0	0	0	0	0	0	0	0	0	0	0	0	-0.269829	0	0	0	0	0	0	0	0	0	0	0	0	0	0	0	0	0	0	0	0	0	0	0	0
MAML3	0	2.67411	0	0.503576	0	0.626555	0	0.829229	0	0.639503	0	1.11511	0	0.0421091	0	0.35115	0	0.683608	0	0.916455	0	0.260699	0	0.341271	0	0.915255	0	1.09211	0	0.0927921	0	0.239499	0	1.68869	0	0.0433261	0	0.137063	0	0.42952	0	1.8627	0	0.479811	0	1.04038	0	1.09052	0
MAX	0.12049	4.77739	0	9.43824	0	8.61529	0	4.33179	-0.30071	8.59613	0	7.41309	-0.00675909	1.54551	0	4.62421	0	1.6571	-0.597463	8.61879	0	16.5612	0	3.21412	-0.333845	1.76257	0	2.01387	-0.741017	7.86004	-0.29659	11.7142	-0.495459	3.0643	0	5.23949	0	4.84578	0.391886	4.48454	0	1.05816	0.809252	5.32144	0	3.21524	0	1.98799	0
MAZ	0	2.2867	0.690393	6.48978	0	9.26069	0	2.14398	0	7.83201	0	5.51091	0	1.51653	0	3.04179	0	0.929034	0	3.37178	0	11.1366	0	2.07006	0	1.20464	0	0.129709	0	6.18023	0	7.68697	0	1.60558	0	2.20428	0	4.26709	0	1.9737	0	1.80052	0	2.73692	0	2.87947	0	1.14853	0
MBD2	0	0.87772	0	9.06716	0	10.3955	0	1.09936	0	5.81448	0	10.642	-0.284058	0.660129	0	1.97858	0	1.48968	1.09318	3.5128	0	10.1907	0	1.05648	0	0.268931	0	1.28036	0	7.49242	0	9.42661	0	2.61844	0.448921	3.34206	0	0.621223	0	2.23561	0	0.848172	0	2.26479	0	1.12585	0	1.41382	0
MBD3	0	2.96471	0	4.4557	0	4.58677	0	5.04137	0	2.03927	0	3.97282	0	3.33082	0	1.13961	0	2.00492	0	3.88371	0	4.74763	0	2.6471	0	0.844399	0	0.843961	0	5.06637	0	4.17366	0	1.55271	0	2.86492	0	1.40101	0	0.861788	0	1.09913	0	2.58948	0	2.34167	0	2.42902	0
MBD4	0	2.19999	0	0.500421	0	0.160317	0	0.0106831	0.267701	0.210104	0	1.55911	0	0.512428	0	0.958305	0	0.918141	0	1.24138	0	1.44034	0	1.09893	0	0.013535	0	0.0411251	0	0.212403	0	1.69629	0	0.735687	0	0.17149	1.52079	0.0706167	0	0.335029	0	0.130424	0	0.882077	0	0.0102447	0	0.443001	0
MECOM	0	1.26391	0	1.83387	0	3.90082	0	0.670139	0	1.47133	0	1.09133	0	1.17632	0	1.55925	0	0.906899	0	1.29283	0	3.62278	0	0.477608	0	0.0557311	0	0.566886	0	1.12929	0	0.654838	0	0.218581	0	0.523895	0	1.16574	0	0.258981	0	0.461958	0	2.11531	0	0.192924	1.12785	0.545621	0
MECP2	0	1.13792	0	8.49843	0	9.1052	0	0.964897	0	4.59067	0	7.8006	0	1.56865	0	1.29602	0	0.870598	0	0.465539	0.223051	5.6704	0.246732	1.16907	0	0.156358	0	0.276488	0	6.13135	0	7.87659	0	0.753113	0	0.150782	0	0.858972	0	1.54436	0	1.52056	0	1.36727	0	0.404301	0	0.468445	0
MED1	0	7.84088	0	9.17836	0	12.1993	0	3.32233	0	7.92134	0	8.11165	0	4.15922	0	4.44285	0	1.52944	0	7.42548	0	15.6905	0	2.30717	0	2.67125	0	1.25853	0	7.44484	0	20.8294	0	4.05147	0	4.24159	0	12.2803	0	4.35894	0	2.7507	0	5.11892	0	5.17781	0	2.10326	0
MED12	0	3.89386	0	5.5771	0	8.26364	0	3.69416	0	3.94154	0	7.47228	0	2.25964	0	5.56397	0	4.57368	0	6.82716	0	10.6857	0	8.56112	0	1.28336	0	8.16517	0	3.10065	0	5.95165	0	3.94211	0	6.45895	0	2.58533	0	3.21465	0	3.84173	0	5.09295	0	0.116347	0	2.75663	0
MED15	0	0	0	0	-0.196115	0	0	0	0	0	0	0	0	0	-0.241949	0	-0.28431	0	0	0	0	0	0	0	0	0	0	0	0	0	0	0	-1.97398	0	0	0	0	0	0	0	0	0	0	0	0	0	0	0	0
MED30	0	0	0	0	-0.169728	0	0	0	0	0	0.486876	0	0	0	0	0	0	0	0	0	-0.318965	0	-0.27496	0	0	0	0	0	0	0	0	0	0.398368	0	0	0	0	0	0	0	0	0	0	0	0	0	0	0	0.399662
MED4	0	0	0	0	0	0	0	0	0	0	0	0	0	0	0	0	0	0	0	0	-0.277031	0	0	0	0	0	-0.282333	0	0.382111	0	0	0	0.373503	0	0	0	0	0	-0.325455	0	0	0	0	0	0.482774	0	0	0	0
MEF2A	0.337912	5.71921	-0.318027	2.83189	-0.179804	5.52423	0	3.63613	0	5.30491	0	2.60206	0	2.70033	0	2.87939	0	3.86231	0	3.82094	0	12.7408	0	4.28038	0	2.08334	0	1.39139	0	4.06497	0	5.92734	0	3.17378	0	2.06622	0	8.29253	0	1.66139	0.498568	2.13794	0	4.84175	0	3.14642	0.540335	2.65841	0
MEF2B	0	0.969809	0	3.45344	0	5.09709	0	5.14654	0	7.73906	0	2.43161	0	5.52953	0	3.39774	0	1.2456	0	5.59218	0	8.1072	0	4.0533	0	2.54227	0	0.628565	0	1.33341	0	1.03806	0	2.10602	0	0.801282	0	13.0037	0	1.368	0	1.65454	0	2.73938	0	1.62052	0	1.66783	0
MEF2D	0	1.8777	0	0.908085	0	2.66212	0	0.634879	0	2.10043	0	0.481604	0	0.642251	0	2.91966	0	2.45293	0	2.91346	0	5.40686	0	0.963355	0	1.46367	0	0.109008	0	0.538199	0	2.45893	0	0.884319	0	2.48654	0	1.14557	0	0.696815	0	0.528874	0	1.40046	0	0.40817	0	2.53079	0
MEIS1	0	2.28543	0	1.97412	0	1.83738	0	3.0286	0	1.70737	0	1.16489	0	3.06478	0	0.911166	0	3.46311	0	4.77618	0	7.39608	0	4.89237	0	3.04614	0	1.91789	-0.344056	2.6315	0	2.1262	0	2.33082	0	1.88123	0	5.60017	0	1.3805	0	1.65577	0	1.96346	0.510646	0.252523	-0.362399	1.76263	0
MEN1	0	0.172667	0	1.31662	0	1.32402	0	0.622021	0	1.55583	0	1.31662	0	0.469547	0	0.797074	0	1.76779	0	2.466	0	2.17801	0	2.78093	0	0.148725	0	0.161255	0	0.549695	0	6.35569	0	0.176314	0	0.195333	0	0.162995	0	1.08588	0	0.161255	0	0.745881	0	1.07825	0	0.148725	0
MEOX1	0	0	0	0	0	0	0	0	0	0	0	0	0	0	0	0	0	0	0	0	0	0	0	0	0	0	0	0	0	0	0	0	0	0	0	0	0	0	0	0	0	0	0	0	0	0	2.03383	0	0
METTL3	-0.122385	0	0	0	0	0	0	0	0	0	0	0	0	0	0	0	0	0	0	0	0	0	0	0	0	0	0	0	0	0	0	0	0	0	0	0	0	0	0	0	0	0	0	0	0	0	0	0	0
MITF	0	4.63379	0	4.17578	0	6.3265	0	1.22622	0	3.53463	0	4.78153	0	1.67367	0	2.20656	0	0.677898	0	1.63428	0	6.65843	0	0.490484	0	1.04864	1.75443	2.52646	0	3.12319	0	4.81694	0	0.892622	0	1.05074	0	0.434639	0	2.73002	0	1.92861	0	1.81213	0	1.0754	-0.364778	1.37701	0
MLX	0	0	-0.19341	0	0	0	0	0	0	0	0	0	0	0	0	0	0	0	0.379603	0	0	0	0	0	0	0	0	0	0	0	0	0	0	0	0.552545	0	0	0	0	0	0	0	0	0	0	0	0	0	0
MLXIP	-0.142381	0	0	0	0	0	0	0	0.28302	0	0	0	0	0	0	0	0	0	0	0	0	0	0	0	0	0	0	0	0	0	0	0	0	0	0	0	0	0	0	0	0	0	0	0	0	0	0	0	0
MNDA	1.44348	0	0	0	-0.345561	0	-3.10181	0	-0.877647	0	0	0	3.87433	0	0	0	-0.696857	0	-5.45308	0	-0.361742	0	0	0	0	0	-1.5217	0	0	0	0	0	0	0	7.67122	0	-0.362585	0	-1.31087	0	0	0	-1.21242	0	-0.401018	0	0	0	0
MNT	0	1.18919	0	3.56864	0	5.41954	0	0.730206	0	3.60175	0	5.50207	0	0.379022	0	0.490568	0	0.782671	0	1.08646	0	5.19593	0	0.476781	0	0.122879	0	0.144649	0	4.86337	0	5.19395	0	0.319533	0	0.277397	0	0.460222	0	0.878203	0	0.19825	0	0.850945	0	0.329466	0	0.653213	0
MORF4L1	-0.0104134	0	-0.61276	0	-1.32081	0	1.04601	0	-1.24421	0	-0.161346	0	-0.604647	0	0.643409	0	-0.953268	0	0.886185	0	-1.03121	0	1.69444	0	0.37419	0	0.646107	0	-0.818651	0	2.22889	0	-0.343106	0	0.819518	0	-0.741855	0	-0.454279	0	-0.14864	0	-2.50748	0	0.908816	0	0	0	0.421571
MORF4L2	0.0243476	0	-0.208914	0	1.16988	0	0.0227016	0	0.886396	0	1.12942	0	-0.309457	0	-0.634344	0	-0.117589	0	0	0	-0.981408	0	0	0	0.397288	0	0.479151	0	-0.814082	0	-1.05434	0	0	0	-0.754916	0	0	0	0.469367	0	-0.58417	0	0	0	0.639945	0	0	0	-0.500246
MSC	0	0	0	0	-0.174267	0	0	0	0	0	0	0	0	0	0	0	0	0	0	0	0	0	0	0	0	0	0	0	0	0	0	0	1.07678	0	0	0	0	0	0	0	0	0	0	0	0	0	0	0	-0.122443
MSL3	0.138012	0	0	0	0.195364	0	0	0	0	0	0	0	0	0	0.303405	0	0	0	-0.30906	0	0	0	0	0	0	0	0	0	0	0	0	0	-0.326326	0	0	0	0	0	0	0	0	0	0	0	0	0	0	0	0
MTA2	0	3.38798	0	1.99859	0	4.00087	0	2.92682	0	1.43867	0	2.97077	0	2.19888	0	2.07005	0	2.26204	0	3.28573	0	5.45153	0	1.31824	0	1.43152	0	0.801649	0	1.43029	0	4.75969	0	1.36982	0	2.68276	0	3.92759	0	2.40681	0	1.5286	0	2.57664	0	0.558547	0	1.84086	0
MTA3	0	0.70297	0	4.6914	0	5.35396	0	1.82268	0	1.38776	0	3.26195	0	1.01172	0	1.10749	0	1.07845	0	0.908243	0	3.56818	0	1.96404	0	0.696821	0	0.523713	0	0.831281	0	5.54727	0	0.940418	0	0.898964	0	2.14548	0	1.38868	0	1.27299	0	2.49622	0	0.60895	0	1.45516	0
MTF2	0.133563	0	0	0	-0.219613	0	0	0	0	0	0.287378	0	0	0	0	0	0	0	0	0	0	0	0	0	0	0	0	0	0	0	0	0	0	0	0	0	0	0	0	0	0	0	0	0	0	0	0	0	0.469896
MXD1	0	0	0	0	0.626957	0	-0.33763	0	0	0	0	0	0.0181785	0	0	0	0.25775	0	-0.389199	0	0	0	0	0	0	0	-1.05527	0	0	0	0	0	0	0	0.565807	0	-0.495631	0	-0.91073	0	0	0	0	0	0	0	0	0	0
MXD3	0	2.74941	1.88276	0.774027	-0.151603	1.42886	0	1.03768	0	1.06666	5.32204	1.48835	0	0.754324	0	0.284909	0	1.12806	0.921574	1.65871	0	3.77774	0	0.375543	0	0.0861276	0	0.075583	0	0.915294	0	0.584558	0	0.327501	0	0.159302	0	0.3826	0	1.06892	0	0.00883873	0	0.995391	0	0.0447565	0	1.06147	0
MXD4	0	0	-0.195841	0	0	0	0	0	0	0	0	0	0	0	0	0	-0.281636	0	0	0	0	0	0	0	0	0	0	0	0	0	0	0	0	0	0	0	0	0	0	0	0	0	0	0	0	0	0	0	0
MXI1	0	3.63799	0	8.36949	0.0656565	10.2155	0	2.63325	0	7.5744	0	7.72422	0	1.09033	0	1.90558	0	1.35078	0	5.21703	0	8.35261	0	2.51044	0	0.739562	0	0.0502595	0	9.07585	0	8.98229	0	1.27902	-0.329651	1.7285	0	2.34513	0	1.55111	0	1.02735	0	2.68381	-0.355547	2.83532	0	0.89831	0
MYB	0	8.75265	0	10.1793	0	6.64676	0	2.72857	0	8.05869	0	6.79743	0	0.767596	0	8.83578	0	8.559	0	3.64845	0	12.8783	0	9.68591	0	6.89126	0	5.86851	0	7.19194	0	7.49717	0	9.06714	0	2.96549	0	2.17075	0	1.06462	0	4.24921	0	8.47768	0	0.117155	0	1.31341	0
MYBL1	0	0	0	0	0	0	0	0	0	0	0	0	0	0	0	0	0.51983	0	0	0	0	0	0.709695	0	-0.283073	0	0	0	0	0	0	0	1.68425	0	0	0	0	0	0	0	0	0	-0.933525	0	0	0	0	0	0
MYBL2	0	0.330302	1.32571	26.0788	0	3.64919	3.25271	1.66086	0	1.62502	-0.819546	40.7447	0	0.46518	0	0.651495	0	0.662643	0	1.63035	0	4.92291	0	0.205083	0	0.226556	0	0.615339	3.66225	3.65361	0	4.49615	0	0.312035	0	0.159881	0	0.359418	0	0.439812	0	0.123937	0	0.785761	0	0.0621903	0	0.658287	0
MYC	-0.325335	6.23616	0	10.9693	-0.677007	10.8356	-1.16326	4.80572	0.0903788	8.45227	0.168195	9.02661	-1.02301	3.84138	0.123619	4.2933	0.574043	2.0076	-0.322744	8.39867	-0.362617	15.9641	-1.31801	4.56449	0.0119721	2.72904	0	1.59625	-1.40415	8.43126	-0.82129	26.0095	3.4243	2.64243	0	8.55828	3.0293	8.59312	-0.344393	3.8477	0	2.63037	-0.61725	5.38588	-0.157819	4.04358	0	3.53754	0.446248
MYCN	0	0.592308	0	1.74513	0	4.32699	0	0.219209	0	0.848094	0	3.41827	0	0.494086	0	0.321852	0	0.710403	0	0.392765	0	1.05606	0	0.496509	0	0.0449095	0	0.0646409	0	0.965584	0	7.84077	0	0.125646	0	0.124079	0	0.180323	0	0.376189	0	0.230233	0	0.640802	0	0.158891	0	0.840212	0
MYF5	0	1.45251	0	5.42384	0	8.08815	0	1.12739	0	3.47774	0	6.67248	0	0.0785694	0	1.25113	0	0.174805	0	0.40903	0	3.59863	0	0.277393	0	0.0691873	0	0.100763	0	2.78356	0	7.04185	0	0.100358	0	0.0417649	0	0.013245	0	1.39366	0	0.130175	0	0.515187	0	2.04995	0	0.235153	0
MYF6	0	0.918799	0	0.176314	0	0.148725	0	0.512928	0	0.163081	0	0.148725	0	0.120251	0	0.128589	0	0.12235	0	0.0998309	0	0.701159	0	0.120251	0	0.913964	0	0.11277	0	0.13999	0	1.60828	0	0.0889715	0	0.137984	0	0.11709	0	0.130649	0	0.0998309	0	0.120251	0	2.04895	0	0.128589	0
MYNN	0	0.705153	0	3.02889	0	5.44441	0	0.610354	0	3.57813	0	2.57169	0	3.32109	0	1.86163	0	1.21316	0	3.05071	0	9.82319	0	2.29605	0	0.620503	0	0.745647	0	2.17214	0	3.21946	0	0.764869	0	1.83026	0	1.57534	0	2.1372	0	0.294719	0	2.34926	0	2.26575	0	1.60621	0
MYOD1	0	1.7495	0	2.56003	0	3.21757	0	2.49781	0	3.58937	0	2.33728	0	0.264954	0	2.19142	0	0.632733	0	0.903785	0	4.6466	0	1.6912	0	0.514132	0	0.182606	0	2.71495	0	1.05538	0	2.15871	0	0.203431	0	0.223387	0	1.46856	0	1.66267	0	2.77468	0	4.51408	0	1.76856	0
MYOG	0	0.584164	0	1.08804	0	2.02088	0	1.03857	0	1.0098	0	0.573645	0	0.0288117	0	1.03365	0	0.869132	0	0.99941	0	1.21239	0	1.89923	0	0.174955	0	1.02534	0	0.409537	0	0.406881	0	0.284077	0	0.171686	0	0.314786	0	0.795318	0	0.264212	0	0.54576	0	1.43474	0	2.08528	0
MZF1	0	0.0989943	0	0.266082	0	1.16063	0	0.0360406	0	0.264199	0	1.03833	0	4.10115	0	3.50123	0	0.9096	0	1.18597	0	2.79071	0	2.65683	0	1.01253	0	0.00680797	0	0.644394	0	1.35917	0	2.07612	0	2.95602	0	1.11686	0	0.447714	0	0.291959	0	3.99344	0	0.130397	0	0.0287807	0
NAB1	0	0	0	0	0	0	0	0	0	0	0	0	0	0	0	0	0	0	0	0	0	0	0	0	0.364304	0	0	0	0	0	0	0	0	0	0	0	0	0	0	0	0	0	0.614932	0	0	0	0	0	0
NANOG	0	1.76384	0	5.49656	0	5.98716	0	0.991492	0	1.38453	0	5.15589	0	0.993615	0	0.58311	0	1.08914	0	2.2667	0	4.68024	0	1.04937	0	0.873002	0	1.62574	0	3.38605	0	3.17599	0	1.26665	0	0.899547	0	1.09178	0	1.52094	0	1.00802	0	0.917556	0	1.76218	0	1.59507	0
NASP	0.122729	0	7.72684	0	-0.473138	0	0.190173	0	0	0	-8.97062	0	-0.134699	0	0.298704	0	0	0	0	0	0.379243	0	0	0	-0.367526	0	0	0	13.2831	0	0	0	0	0	-0.360405	0	0	0	0.161681	0	0	0	-1.17243	0	0	0	0	0	0
NCOA1	0	1.71968	0	2.42112	0	19.4397	0	1.0724	0	1.18283	0	6.67652	0	2.8407	0	0.425852	0	2.53467	0	1.67016	0	2.26219	0	1.10944	0	0.192277	0	0.799158	0	1.33995	0	3.00845	0	1.28484	0	2.14498	0	0.97987	0	2.82809	0	1.3104	0	1.47903	0	1.16377	0	1.69549	0
NCOA3	0.157969	0	-0.154313	0	0	0	-0.200307	0	0.221662	0	0	0	0	0	0.72447	0	0	0	0	0	0	0	0	0	0	0	0	0	0	0	0	0	-0.34417	0	0	0	2.03409	0	0	0	0	0	0	0	0	0	0	0	0
NCOA4	-0.342106	0	-0.39439	0	0.440027	0	0	0	-0.337299	0	-0.258003	0	0.407781	0	0	0	-0.224541	0	-0.731774	0	0	0	0	0	0.0439727	0	2.17702	0	0	0	0	0	0	0	0	0	0	0	0.834368	0	0	0	0.576978	0	-0.430014	0	0	0	-0.278523
NCOR1	-0.650284	3.87277	0	3.54697	0.181602	5.34448	0	5.03845	-0.216528	4.77179	0.299539	3.01296	-0.0248256	0.76001	-0.371946	2.43245	0.0964594	1.95163	0	10.5284	0.249933	15.4323	0	5.62272	1.02813	1.08622	0	3.65813	-0.541605	2.68201	-0.48635	3.71762	-0.222979	3.27884	0	5.33389	0	9.40228	-0.721414	2.43738	0.86761	1.074	0.92273	4.46118	0	0.294945	0.471323	1.5646	0
NCOR2	0	1.86427	0	3.68718	0	2.20871	0	5.89439	0	4.09447	0	1.96725	0	2.24453	0	4.76995	0	1.24649	0	6.02551	0	8.76882	0	2.74126	0	1.8051	0	0.530211	0	3.68847	0	2.82974	0	2.87572	0	1.38507	0	12.8361	0	1.90604	0	2.84304	0	5.05389	0	0.0499401	0	0.497439	0
NEUROD1	0	1.2104	0	6.02774	0	8.33566	0	1.47896	0	4.84289	0	7.73696	0	0.221914	0	1.38587	0	0.833307	0	0.738302	0	6.41903	0	1.09076	0	0.483994	0	0.332734	0	6.36384	0	8.59279	0	0.874892	0	0.995172	0	0.343119	0	1.00891	0	0.823385	0	2.62628	0	0.679407	0	2.23553	0
NEUROG2	0	1.31768	0	2.82752	0	3.93991	0	2.88489	0	3.0259	0	1.55723	0	0.71985	0	1.82389	0	1.59378	0	2.62323	0	4.94975	0	2.74715	0	0.348509	0	0.765517	0	3.58103	0	1.8726	0	1.75879	0	1.31945	0	0.474186	0	1.04681	0	1.31931	0	3.30576	0	5.65035	0	2.9143	0
NFAT5	-0.116235	0.520596	-0.244572	1.8321	0.295342	6.49228	0	0.0894934	0	2.12088	0	4.01956	0.268606	1.22897	0	0.709335	0	0.23689	0	0.735459	0	3.5934	0	0.523051	0	0.0983105	0	0.184776	-0.318282	2.97395	0	7.4166	0	0.3432	0	0.300356	0	0.378626	-0.859684	1.37519	0	0.507893	0	1.13732	0	0.00811198	-0.347073	0.898502	0
NFATC1	-0.157924	1.91002	0	4.77393	-0.188826	9.56346	0	2.47039	-0.152216	4.51262	0	4.33404	0	3.21642	-0.222996	4.00904	0	2.10617	0	3.57931	0	10.2616	0	4.28606	0	0.845489	0	1.23408	0	3.57135	0	9.84364	0	2.04522	0	2.6538	0.401782	6.81458	0	2.53507	0	3.22041	0	2.55321	0	0.237178	0	3.77469	0
NFATC2	0	0	-0.363037	0	0.0324875	0	0	0	0	0	0	0	0	0	-1.02746	0	0	0	0	0	0	0	1.19462	0	0.992141	0	0	0	0	0	0	0	-0.531047	0	-0.426629	0	0	0	0	0	0.644398	0	0	0	0	0	0	0	0
NFATC3	0	0.291265	0	2.51125	0.234611	2.83794	0	0.169349	0	0.287145	0	3.58938	0	0.310177	0	0.788993	0	0.177509	0	0.0873908	0	0.424082	0.716854	0.124812	0	0.228501	0	0.0173839	0	0.607257	0	2.33911	-0.417931	0.102499	0	0.296224	0	0.0107922	0	0.0566493	0	0.34125	0.45331	0.0615714	0	0.0580422	0	0.18895	0
NFE2	0	5.3435	-0.099366	7.61819	0	9.34029	0	2.47815	0	3.8622	0	3.99462	0	3.55965	0	3.37343	0	1.53354	0	8.50632	0	11.2325	0	4.55201	0	1.59309	0	2.9964	0	7.99943	0	5.29602	0	2.9375	0	6.55107	0	5.46299	0	3.81123	0	1.51837	0	5.60405	0	0.441005	0	1.91702	0
NFE2L1	0	0.723498	0	0.499926	0	2.85023	0	0.644979	0	0.817262	0	2.78586	0	1.38887	0	3.7678	0	1.48993	0	2.38022	0	3.88374	0	1.38583	0	0.129892	0	1.17565	0	1.76005	0	0.84154	0	0.54109	0	2.43777	0	0.620281	0	3.81939	0	0.438399	0	1.92347	0	0.277043	0	1.89369	0
NFE2L2	-0.078525	1.16321	0	3.68329	-0.347737	8.19359	-0.231242	0.895137	0	2.68943	0	4.65842	1.47161	1.34607	1.03889	4.3978	1.10123	1.0783	0.0655835	2.14228	-0.445591	6.25355	1.37375	2.09346	-0.868881	0.190893	1.26201	1.44017	0	1.87218	0.51157	11.4531	0.399958	1.32116	-0.694706	1.18565	-1.02273	0.43907	-0.515298	1.94811	-0.585511	1.17058	-0.326695	2.4371	1.05288	2.45966	0	0.779495	-0.518421
NFIA	0	2.18171	-0.159487	1.59752	0	1.72827	0	1.24298	0	1.76125	0	1.04974	0	0.542336	0	0.64432	0	0.920337	0	5.08844	0	4.8896	0	1.34962	0	0.910765	0	2.09606	0	1.86252	0	0.763791	0	1.23514	0	2.40551	0	1.12743	0	2.51213	0	1.13696	0	3.2973	0.665523	0.163435	0.635755	2.14596	0
NFIB	0	0	0	0	0	0	0	0	0	0	0.35618	0	0	0	0	0	0	0	0	0	0	0	0	0	0	0	0	0	0	0	0	0	0	0	0	0	0	0	0	0	0	0	0	0	1.67316	0	3.69312	0	0
NFIC	0	3.66368	0	3.35543	-0.147508	4.54517	0	3.29443	-0.191918	3.47101	-0.22384	4.92393	0	1.39494	0	6.06172	0	2.88785	0	3.25745	0.505653	5.30504	0	2.9162	0	1.6942	0	0.442382	0	3.3143	0	4.03753	0	2.07932	-0.379678	2.8545	0	5.51059	0	1.93032	0	3.48176	0	3.22367	1.11868	3.68663	0	2.4658	0
NFIL3	0	1.16307	0	2.32267	0	2.52174	0	0.0470583	0	0.253275	0	0.835413	0	0.211997	0	0.837579	0	1.85498	0	3.07379	0	3.60816	0	0.714504	0	0.0944308	0	0.118204	0	0.255655	0	0.400463	0	0.437195	0	0.484064	0	0.202587	0	1.58437	0	0.0877772	0	0.547158	0	0.0976911	0	1.07474	0
NFIX	0	0	0	0	0	0	0	0	0	0	0	0	0	0	0	0	0	0	0	0	-0.288785	0	0	0	0	0	0	0	0	0	0	0	0	0	0	0	0	0	0	0	0	0	0	0	0.545467	0	0	0	0
NFKB1	0	2.75429	-0.175745	6.30367	0.149306	7.86299	0	2.99165	0.163373	7.66107	0	6.30384	0.190165	2.4265	0	5.58002	0	2.38025	-0.565588	2.90791	0.0730607	13.2627	0	3.46141	0	3.11503	1.10486	1.15637	0	6.158	0	5.05761	0.712352	1.80492	-0.88049	2.93521	0	8.85273	-0.821559	1.16511	0.590388	5.3912	0	3.21142	0	0.135167	0	0.556913	-0.397266
NFKB2	0.12472	2.80055	0	5.04299	0	5.54211	0	2.86468	0	4.7235	0	3.85413	-0.49642	2.88312	0.3253	5.96107	0.248614	2.79723	0	4.36713	-0.294813	15.964	-0.269747	3.93813	0	4.55384	0	0.590148	0	4.01723	-0.179495	1.33509	0	1.58824	0	1.89575	0.434303	3.45401	-0.4753	2.14113	1.06651	2.93506	0	3.93736	0	0.0795737	0	1.93765	0.734904
NFKBIA	-4.5823	0	1.24502	0	-2.92737	0	-4.56033	0	0.29212	0	-0.366845	0	-7.81516	0	-0.124263	0	7.01285	0	-11.0804	0	0.713093	0	-0.0780828	0	-7.88181	0	7.31256	0	-0.113526	0	5.34464	0	6.51248	0	4.79638	0	-0.0538214	0	0.875561	0	6.23073	0	-5.74864	0	-1.08706	0	2.01358	0	-2.37163
NFKBIE	0	0	0	0	0.174208	0	0	0	0	0	0	0	0.303391	0	0	0	0	0	0	0	0	0	0	0	0	0	0	0	0	0	0	0	0	0	0	0	0	0	0	0	0	0	0	0	0	0	0	0	0
NFYA	0	1.90933	0	10.1027	0	9.25093	0	0.82043	0	6.88865	0	13.5898	0	4.44399	0	2.61816	0	0.669102	0	2.57487	0	7.71289	0	2.04557	0	0.60964	0	0.549935	0	6.12912	0	9.57687	0	1.43713	0	1.09609	0	4.09674	0	1.73374	0	0.429819	0	2.9468	0	0.247221	0	0.912002	0
NFYB	0	2.79752	0	9.42016	0	9.19913	0	2.99072	0	7.07445	0	10.1615	0	3.49251	0	2.61966	0	2.14092	0	3.63534	0	11.6132	0	2.50876	0	1.98142	0	0.474082	0	7.543	0	6.22363	0	1.6871	0	1.00293	0	6.42893	0	2.37096	0	0.965022	0	4.74938	0	0.1932	0	1.42078	0
NFYC	0	0.182458	0	5.78689	0	5.34322	0	0.24859	0	3.79596	0	8.80381	0	0.0420398	0	0.236091	0	0.272197	0	0.240299	0	3.48972	0	0.104986	0	0.0196998	0	0.00432811	0	4.89955	0	5.0028	0	0.0725457	0	0.0458826	0	0.111741	0	0.230656	0	0.00302954	0	0.49839	0	0.00196781	0	0.072742	0
NKX2-1	0	1.70974	0	5.038	0	6.0314	0	1.3822	0	1.91551	0	5.63052	0	1.67497	0	1.71102	0	1.87238	0	1.95906	0	8.63446	0	1.62406	0	0.258324	0	0.909021	0	3.75569	0	5.42361	0	1.17459	0	1.31158	0	2.6242	0	1.45095	0	1.31723	0	2.40574	0	0.718895	0	2.34323	0
NKX2-2	0	0.402805	0	2.51626	0	3.13012	0	0.114049	0	0.660632	0	0.903685	0	0.05754	0	0.070576	0	0.145651	0	0.513661	0	0.465958	0	0.793498	0	0.270005	0	0.0467523	0	1.1057	0	1.89252	0	0.199196	0	0.250387	0	0.0219176	0	1.04968	0	0.0988934	0	0.355101	0	0.0325665	0	0.494732	0
NKX3-1	0	0.512928	0	1.08002	0	2.88645	0	0.346183	0	0.504292	0	0.822406	0	0.720386	0	0.433713	0	0.248884	0	0.584611	0	1.09582	0	0.543471	0	0.0610401	0	1.11952	0	2.15836	0	2.84529	0	0.866195	0	0.0304458	0	0.596939	0	1.20424	0	0.764145	0	0.518127	0	0.172709	0	2.00193	0
NMI	5.34775	0	0	0	0	0	0	0	0	0	0	0	0	0	-0.468248	0	0	0	0	0	0	0	0	0	0	0	0	0	0	0	0	0	0	0	0	0	0	0	0	0	0	0	0	0	0	0	0	0	0
NPAT	0	0.858872	0	2.62844	-0.145542	10.6112	0	0.368894	0	3.25258	0	4.71072	0	0.353332	0	1.03215	0	0.418755	0	0.43231	0	6.82297	0	0.118389	0	0.0571094	0	0.350623	0	4.76554	0	6.29513	0	1.61019	0	0.899312	0	0.235469	0	0.617384	0	0.0646455	0	1.16408	0	0.00853842	0	0.15579	0
NPM1	-1.33765	0	0.368276	0	-1.50632	0	-1.41289	0	-2.02049	0	-6.54525	0	0.984717	0	1.01798	0	0.46507	0	-2.30492	0	-1.00269	0	-0.441428	0	-0.110813	0	-2.08147	0	2.47238	0	-1.01383	0	0.778144	0	-4.47366	0	-0.544818	0	-0.351748	0	-1.97738	0	2.93497	0	-0.216113	0	-0.928365	0	-0.0445478
NR0B2	0	0.349411	0	6.03153	0	0.508003	0	0.419846	0	1.84226	0	3.12342	0	0.0796936	0	0.263798	0	1.21907	0	0.9141	0	4.0554	0	0.0889715	0	0.401028	0	0.106	0	1.81545	0	0.0796936	0	0.0841586	0	1.61358	0	0.686787	0	0.0818217	0	0.315908	0	0.665851	0	0.128589	0	0.820049	0
NR1H2	0	3.27259	-0.165067	3.06871	0	6.03528	0	0.601657	0	1.61601	0	2.58624	0	0.526938	0	2.18675	0	1.0703	0	1.74225	0	4.43009	0	0.661078	0	0.137059	0	1.41742	-0.686318	2.37755	0	5.05201	0	0.438673	0	0.739875	0.448278	0.221873	0	1.45598	0	0.343436	0	1.44932	0	0.307152	0	0.710009	0
NR1H3	0	2.09765	0	2.10495	0	4.86868	0	1.06863	0	1.26298	0	2.04541	-0.224274	0.487277	0	1.81126	0	1.06997	0	1.32825	0	6.40986	0	1.28398	0	0.0925928	0	1.34589	0	2.5472	0	4.05845	0	0.699108	-0.650085	1.0427	0	0.359119	2.37625	2.04116	0	1.23377	0	1.40548	0	0.0549631	0	1.55971	0
NR2C2	0	3.05656	0	4.07369	0	7.73651	0	2.40162	0	5.37963	0	3.91472	0	1.10194	0	3.34954	0	2.99464	0	1.77256	0	4.78335	0	2.13319	0	0.519265	0	0.498533	0	4.94623	0	8.14061	0	0.756824	0	2.07574	0	2.45135	0	2.28456	0	1.34515	0	3.57027	0	0.397073	0	1.08659	0
NR2F1	0	1.42131	0	1.95957	0	4.62954	0	2.30108	0	3.26931	0	1.47193	0	0.350809	0	1.49932	0	1.89272	0	2.92576	0	5.15767	0	1.60548	0	0.416672	0	1.10052	0	3.55201	0	5.85721	0	0.620542	0	1.19753	0	1.05754	0	3.63656	0	1.72142	0	3.10149	1.03979	2.03784	0	2.19162	0
NR2F2	0	2.96255	0	3.6329	0	6.11968	0	3.3125	0	2.65536	0	4.65667	0	2.79329	0	2.53619	0	2.69424	0	2.42778	0	6.12702	0	1.33791	0	0.678881	0	1.53021	0	3.94286	0	5.02101	0	1.58435	0	2.64335	0	1.47938	0	2.57554	0	1.31628	0	2.92467	0.66557	5.32136	0.565141	8.50796	0
NR2F6	0	1.41819	0	2.90953	0	4.4157	0	1.98101	0	2.687	0	2.19586	0	0.433029	0	2.64369	0	1.14927	0	3.43555	0	5.45452	0	2.07549	0	0.112584	0	1.41327	0	2.63981	0	2.6197	0	0.853183	0	2.18612	0	2.2838	0	2.94861	0	0.784251	0	4.4705	0	0.22404	0	2.68503	0
NR3C1	0.233291	6.75535	-0.309052	6.60936	0.171698	8.3514	4.96612	5.06413	-0.167984	3.38314	-0.621379	8.6371	-0.701018	2.466	-5.25867	5.20361	1.16578	3.87362	0	4.67986	0.675485	8.68368	-0.132851	5.49311	-2.71878	2.68087	-0.641246	4.65747	0	4.40535	-0.124024	6.90562	-3.12991	3.47044	-0.608516	3.71692	-0.393377	9.22165	0.451479	2.26327	17.4362	6.43782	-0.534725	5.94839	0	5.42197	-0.811993	3.23825	0.578822
NR3C2	0	1.04679	0	4.70917	0	6.45639	0	0.30951	0	0.558843	0	7.66662	0	4.88564	0	2.73917	0	0.110754	0	2.10933	0	8.19185	0	0.315401	0	1.54171	0	0.278714	0	3.43511	0	8.78625	0	1.45625	0	0.804021	0	0.106684	0	1.20423	0	1.10109	0	3.98568	0	1.00595	0	0.348939	0
NR4A1	-0.39438	3.77593	-0.184191	3.06762	4.12185	9.63349	0.32884	1.63265	-0.0942424	2.88105	-0.816695	3.84837	2.34398	0.395141	-0.150529	3.4936	0.381031	1.94802	3.74047	10.8245	0.141805	8.98151	-2.64527	3.63092	-1.65871	0.363575	3.60869	3.82711	1.01264	3.14393	-1.1475	7.07711	0	3.32036	0.315774	1.73546	1.71784	1.60693	-2.29476	3.74104	0	0.902831	0	3.74142	-0.0193242	0.56261	0.769777	1.61603	1.72574
NR4A2	-1.4651	1.32402	-0.51282	0.221914	-0.152955	0.148725	-1.51041	0.792977	-1.25031	0.223028	-0.316955	0.195333	2.55248	0.148725	-2.31757	0.176314	1.58133	0.150655	-1.67815	0.148725	1.21817	0.142512	1.1865	0.148725	1.84906	0.161255	1.49925	0.148725	0.435402	0.196799	-1.1371	1.31662	-0.724038	0.137984	-4.1033	0.161255	4.69386	0.164953	2.21809	0.163081	0.259076	0.128589	1.48303	0.148725	0	0.176314	-0.427318	0.176314	0.841232
NR4A3	0.376537	0	-0.417561	0	-0.15553	0	3.40244	0	0.223345	0	0	0	2.83126	0	-0.226518	0	0	0	0	0	0.155427	0	0	0	0.397391	0	0.815615	0	0	0	-0.663465	0	0	0	-2.43748	0	-0.341062	0	-1.7017	0	0	0	0	0	0	0	-1.46693	0	0
NR5A2	0	1.29227	0	6.01129	0	2.25653	0	1.04787	0	2.09473	0	2.29653	0	1.61846	0	0.716048	0	0.378366	0	1.15229	0	2.8267	0	1.02017	0	0.860515	0	1.5102	0	1.01621	0	2.67137	0	0.936665	0	2.25092	0	0.525617	0	0.371317	0	1.02716	0	2.27654	0	0.356702	0	1.64273	0
NRF1	0	0.888277	0	8.02107	0	10.2339	0	1.156	0	3.24941	0	5.43358	0	0.694175	0	0.609911	0	0.616633	0	2.83481	0	8.82365	0	0.811014	0	0.803501	0	0.125478	0	7.26047	0	6.80356	0	0.790677	0	1.99149	0	0.494816	0	1.58326	0	1.64165	0	3.24915	0	0.0877543	0	0.357472	0
NRG1	0	0	0	0	0	0	0	0	0	0	0	0	-0.257886	0	0	0	0	0	-0.299851	0	0	0	0	0	0	0	0	0	0	0	0	0	0	0	0	0	0	0	0	0	0	0	0	0	0	0	0	0	0
OIP5	0	0	0.20117	0	0	0	0	0	0	0	0.754935	0	0	0	0	0	0	0	0	0	0	0	0	0	0	0	0	0	0	0	0	0	0	0	0	0	0	0	0	0	0	0	0	0	0	0	0	0	0
OPTN	0.571085	0	-0.131612	0	0.367326	0	-0.213898	0	0	0	-0.256843	0	-0.577585	0	0	0	-0.211929	0	0	0	-0.377837	0	-0.305289	0	0.8428	0	0	0	-0.721912	0	0.125065	0	-0.283027	0	-0.468459	0	-0.382533	0	0.438962	0	0	0	2.29392	0	0.164162	0	0.76045	0	0.852601
OSR2	0	0.528771	0	2.1812	0	3.80814	0	1.00461	0	0.279965	0	1.18853	0	2.31433	0	1.87049	0	0.786783	0	1.56034	0	4.50493	0	0.9914	0	0.169253	0	0.190002	0	2.19717	0	1.04531	0	0.80716	0	1.35695	0	1.25682	0	0.323649	0	0.646178	0	1.41452	0	0.223157	0	0.371643	0
OTX2	0	2.65981	0	7.16943	0	6.9812	0	1.08314	0	2.36598	0	6.53096	0	0.335728	0	0.860967	0	0.992587	0	1.18584	0	4.94669	0	1.95183	0	0.676376	0	0.664747	0	3.87555	0	5.48428	0	1.88148	0	1.87599	0	0.407715	0	1.31594	0	2.17666	0	1.20654	0	1.58078	0	2.58526	0
OVOL2	0	0.636683	0	0.962067	0	1.35827	0	0.573469	0	2.59937	0	1.66788	0	0.221914	0	0.309605	0	0.177994	0	0.223711	0	0.426199	0	0.625268	0	0.208444	0	0.176314	0	0.743846	0	3.99034	0	1.18913	0	0.176314	0	0.317123	0	0.177994	0	0.195333	0	1.05925	0	0.436744	0	0.742137	0
OVOL3	0	0.225687	0	3.49472	0	2.7648	0	0.414702	0	0.681861	0	4.11524	0	0.86345	0	1.75403	0	1.32852	0	0.0758281	0	0.439738	0	0.898973	0	0.183984	0	0.365068	0	1.1459	0	0.739188	0	0.731603	0	0.518415	0	0.687892	0	2.10559	0	0.164289	0	0.721309	0	0.674054	0	0.0894061	0
PATZ1	0	0.718174	0	3.92514	0	4.06881	0	0.781778	0	3.45406	0	2.95817	0	0.347512	0	1.71683	0	0.523575	0	1.30372	0	4.60645	0	0.640075	0	0.159484	0	0.223914	0	4.74436	0	2.60335	0	0.512477	0	2.02622	0	0.849464	0	1.00519	0	1.63668	0	3.03376	0	0.59825	0	0.189276	0
PAX3	0	1.00427	0	0.591536	0	0.228029	0	0.463653	0	0.155822	0	0.65307	0	0.161234	0	0.91375	0	0.983916	0	0.678258	0	2.32551	0	1.8143	0	0.144851	0	0.719131	0	0.216786	0	0.529733	0	1.24878	0	0.401338	0	0.884841	0	0.0278275	0	0.266152	0	0.0779708	0	1.40079	0	2.49307	0
PAX5	0	3.73642	0	6.71846	0	8.27268	-0.235968	3.26918	-0.354039	7.3336	0	6.28108	0	3.70697	0	2.68143	0	2.15471	0	5.93788	0	11.1951	0	4.05109	-0.307459	2.24545	0	1.01423	0	6.45121	0	5.58027	0	2.61402	0	1.62906	2.50463	11.8461	0	1.497	0	1.92352	0	5.05472	0	0.0924474	0	1.35482	0
PAX6	0	0.398377	0	3.4776	0	10.3266	0	0.382706	0	2.45282	0	5.72399	0	0.304549	0	2.77338	0	0.321556	0	0.951427	0	5.8705	0	1.05453	0	0.608483	0	0.798615	0	2.3637	0	6.56835	0	0.64269	0	0.942766	0	0.373159	0	1.50861	0	0.369098	0	1.17107	0	0.451468	0	0.290461	0
PBX1	0	0.193283	0	2.09205	0	5.37559	0	0.48801	0	0.22485	0.242341	3.00412	0	0.661308	0	1.32681	0	0.528296	0	0.193095	0	7.52833	0	0.777355	0	0.13826	1.54264	0.224396	0	1.8942	0	0.289431	0	1.82575	0	0.801335	0	0.0275246	-0.398902	1.74054	0	0.0617368	0	0.932119	0.48238	0.741368	0	0.14044	0
PBX2	0	2.55945	0	2.65407	0	3.70764	0	1.13276	0	2.74808	0	5.13553	0	0.892668	0	1.54794	0	1.40178	0	3.19226	0	4.4393	0	1.60234	0	0.372546	0	1.00954	0	1.88902	0	1.94359	0	2.52951	0	2.82915	0	1.37566	0	2.64842	0	0.757292	0	1.90497	0	0.508217	0	1.41161	0
PBX3	0	2.61332	0	5.23166	0	6.47483	0	2.22896	0	5.27894	0	6.04033	0	1.79264	0	2.06472	0	1.21656	0	1.15668	0	8.08286	0	1.12149	0	1.02671	0	0.45772	0	4.87623	0	3.23776	0	1.86278	0	1.78871	0	6.28752	0	2.12032	0	1.15032	0	1.38139	0	3.50979	0	0.927519	0
PBX4	-0.123294	0	0	0	0	0	0	0	0	0	0	0	0	0	0.589915	0	0	0	0	0	0	0	0	0	0	0	0	0	0	0	0	0	0.363668	0	0	0	0	0	0	0	0	0	0	0	0	0	0	0	0
PBXIP1	-1.21904	0	-0.420269	0	0.0667982	0	0	0	0	0	-0.259134	0	0	0	6.89292	0	-0.667665	0	0	0	0	0	-1.94779	0	-1.003	0	0	0	-0.491545	0	0	0	4.98248	0	-0.917474	0	0	0	-0.714589	0	-1.00837	0	2.3049	0	0	0	0	0	0
PCBD1	-0.112668	0	0	0	-0.209368	0	0	0	0	0	0	0	0	0	0	0	0	0	0	0	0	0	0	0	0	0	0	0	-0.449837	0	0	0	0	0	-0.412865	0	0	0	0.838591	0	0	0	0	0	0	0	-0.342926	0	0
PCGF2	0	0.952498	0	2.02856	0	1.93278	0	1.3066	0	1.82901	0	0.609633	0	2.18512	0	0.781409	0	0.916185	0	1.30044	0	2.03373	0	2.76607	0	0.465656	0	0.101348	0	0.183967	0	1.47085	0	0.10468	0	0.385828	0	0.94237	0	0.255214	0	0.953019	0	1.50009	0	0.338669	0	0.475042	0
PDLIM1	0.211395	0	0.414923	0	0.708278	0	-1.25115	0	-0.257191	0	0.240884	0	-0.232961	0	-0.307225	0	0	0	0	0	-0.489808	0	0	0	0.225956	0	0	0	0	0	0	0	-0.322662	0	-0.549968	0	6.04165	0	-0.737641	0	0	0	0.552134	0	-0.225488	0	12.6618	0	-0.305947
PDLIM5	-0.190874	0	0	0	0	0	-0.184852	0	-0.206235	0	0	0	0	0	0	0	-0.465798	0	0.388464	0	0	0	0	0	0	0	0	0	0	0	0	0	0	0	0	0	0	0	0	0	0	0	0	0	1.15125	0	1.6656	0	0
PDX1	0	0.670073	0	0.965789	0	3.09256	0	0.687399	0	1.15291	0	1.66206	0	0.638438	0	0.0544376	0	0.15082	0	0.123946	0	0.955042	0	0.507697	0	0.93032	0	0.725711	0	0.558322	0	3.91702	0	1.11948	0	0.547896	0	4.35211	0	1.02011	0	0.417431	0	0.579688	0	1.11689	0	2.17713	0
PFDN5	-0.45812	0	-1.82365	0	1.36759	0	-0.736168	0	-1.81349	0	0.309569	0	-0.38933	0	0.442341	0	-0.443837	0	1.32838	0	-1.71436	0	0.625977	0	-0.908546	0	0.810508	0	-0.719946	0	12.0272	0	0	0	3.07801	0	0.826923	0	0.194763	0	0.361728	0	-2.17624	0	-0.977544	0	-0.742242	0	-0.0619375
PGR	0	1.12243	0	1.79144	0	1.90161	0	2.08025	0	1.6141	0	1.15211	0	0.485831	0	1.81665	0	0.7931	0	0.229284	0	5.87399	0	0.725111	0	0.159703	0	1.68122	0	1.41732	0	0.419583	0	1.11746	0	0.18701	0	0.142752	0	0.918206	0	1.31461	0	2.81716	0	7.53044	0	1.71233	0
PIAS1	-0.30185	1.08799	0	2.14557	0.0225356	3.85501	0	0.792109	0	1.14989	0	1.63651	0	1.02762	0	0.205297	0	0.751954	0	0.462512	-0.277763	1.67933	0	0.517299	0	0.32559	0	0.835907	0	1.23018	0	4.6045	0	0.531347	0	0.719228	0	0.383269	-0.363299	0.681308	0	1.67293	0	1.92686	0	0.487247	-0.321119	1.57583	-0.271985
PIAS4	0	2.67466	0	1.8543	0	0.30053	0	0.590271	0	0.789799	0	1.6988	0	3.26815	0	0.13907	0	0.196224	0	0.73337	0	1.17875	0	1.48276	0	2.17753	0	0.343183	0	1.6986	0	0.364696	0	1.84292	0	0.944577	0	1.5523	0	0.370865	0	0.416718	0	2.09884	0	0.470359	0	1.61614	0
PITX3	0	0.04285	0	2.32149	0	5.47495	0	0.133349	0	0.939721	0	3.04542	0	0.00302419	0	0.574015	0	0.124743	0	0.148217	0	0.509197	0	0.0838823	0	0.0120833	0	0.00323704	0	1.82906	0	6.41708	0	0.161421	0	0.0263874	0	0.0247323	0	0.149719	0	0.590192	0	0.213647	0	0.457955	0	0.143333	0
PKNOX1	0	1.29646	0	3.57233	0	6.26515	0	2.19976	0	3.59237	0	3.25595	0	0.733321	0	1.25979	0	0.691853	0	1.92324	0	5.30177	0	1.7133	0	0.495163	0	0.764121	0	2.91767	0	4.08271	0	1.22348	0	2.29189	0	0.82245	0	1.60058	0	0.946981	0	2.75166	0	0.0979819	0	0.867504	0
PLRG1	0	0.0458294	0	0.19574	0	2.44153	0	1.15706	0	0.18875	0	0.359466	0	1.54625	0	0.998105	0	1.02131	0	2.20398	0	1.30994	0	1.11793	0	0.314761	0	0.268568	0	0.56068	0	0.3075	0	0.157384	0	0.373872	0	0.0519223	0	0.243292	0	0.469259	0	0.829801	0	0.165121	0	0.0504536	0
PMF1	-0.145799	0	0.195781	0	0	0	0	0	0	0	0.00985886	0	0	0	-0.231429	0	-0.315149	0	-0.297904	0	0	0	-0.623313	0	0.181231	0	0	0	0.548449	0	0	0	0	0	0	0	0	0	0	0	1.05899	0	0.19212	0	0	0	0	0	0
PML	3.0145	4.05183	0	5.9897	0	9.32547	0	3.23484	0	4.62642	0	5.08992	0	2.37704	0	6.68943	0	2.39497	0	9.58671	0	11.7192	0	6.52299	0	1.29567	0	1.37711	0	4.79801	0	9.50664	0	3.58291	0	6.65238	0	6.83227	0	3.10949	0	2.28426	0	5.38074	0	0.243547	0	1.91433	0
POU2AF1	0	0	0	0	0	0	-0.771316	0	5.10497	0	-0.242255	0	0	0	0	0	0	0	0	0	0	0	0	0	0	0	0	0	0	0	0	0	0	0	0	0	2.63957	0	0	0	0.877106	0	0	0	0	0	0	0	0
POU2F1	0	0.896416	0	1.12458	0	2.2704	0	0.66071	0	1.77211	0	1.04624	0	0.134343	0	0.963658	0	0.331065	0	2.97968	0	4.33672	0	1.09513	0	0.259403	0	0.66158	0	0.611927	0	1.77181	0	2.11582	0	1.40291	0	0.251881	0	0.831985	0	0.49787	0	1.42767	0	0.433948	0	0.238849	0
POU2F2	-0.913192	5.34009	-0.771627	4.91693	0	6.89654	-2.24501	2.13616	0.619946	3.93406	0.185064	5.30623	-0.692511	3.40804	0.975184	4.3316	-0.937189	0.857096	8.16052	1.91003	0	7.5163	0	1.10076	-2.08669	0.841205	0	0.765952	-0.466107	4.12005	-0.337121	7.27487	0	0.81276	2.78421	1.09219	7.60661	6.09083	-1.39234	0.665583	0	1.3465	0	0.647673	0	0.0218754	0	0.106321	0
POU3F2	0	0.603045	0	2.70064	0	2.18477	0	0.297504	0	0.673837	0	3.54153	0	1.31278	0	0.609335	0	0.902339	0	3.07215	0	2.12252	0	0.55267	0	0.522138	0	1.14031	0	1.58245	0	3.24055	0	0.597298	0	3.40338	0	0.177965	0	2.18066	0	0.425462	0	0.551828	0	0.718943	0	0.170217	0
POU5F1	0	1.90333	0	5.1149	0	4.66901	0	0.97293	0	1.54435	0	3.18013	0	1.26436	0	2.5643	0	2.20456	0	3.89227	0	3.44776	0	3.09541	0	2.29759	0	0.841924	0	2.41011	0	7.15932	0	0.981612	0	1.41834	0	1.78243	0	1.05118	0	2.84784	0	0.67658	0	1.58864	0	0.782415	0
PPARD	0	0.912845	0	1.02834	0	1.56071	0	0.479181	0	0.355191	0	1.70809	0	0.692682	0	0.195333	0	0.223028	0	0.25711	0	1.8166	0	0.632516	0	0.201173	0	0.234443	0	0.296768	0	1.7097	0	0.176314	0	0.296328	0	1.80844	0	0.360287	0	1.01352	0	1.11638	0	0.256981	0	1.13402	0
PPARG	0	2.85603	0	4.07291	0	7.16591	0	2.36242	0	2.14033	0	3.30521	0	2.35812	0	2.13677	0	1.71729	0	3.84846	0	7.25414	0	3.59711	0	1.40634	0	2.67438	0	1.74265	0	7.5264	0	5.92713	0.361742	7.05896	0	3.90982	0	4.62605	0	1.8912	0	2.67715	0	4.14039	0	4.52888	0
PPARGC1A	0	0.432942	0	0.981365	0	16.4101	0	0.392173	0	0.126121	0	4.28941	0	0.313043	0	0.774537	0	0.0940278	0	1.06773	0	1.04893	0	1.66186	0	0.581559	0	0.143323	0	0.188134	0	0.904265	0	0.754095	0	2.03045	0	0.307627	0	0.69079	0	0.135639	0	0.231764	0	0.0632546	0	0.359564	0
PQBP1	0.0308048	0	0.0962536	0	-0.205387	0	0	0	0	0	0	0	0	0	0	0	0	0	0	0	-0.277657	0	0	0	0	0	0	0	-0.364223	0	0	0	0	0	0	0	0	0	0	0	-0.505107	0	0	0	0	0	0	0	0
PRDM1	-0.335498	3.85055	-0.165973	9.34491	-1.2966	3.51344	-1.13481	1.34831	3.82485	1.71281	-0.364738	4.72903	-0.147549	2.23114	5.28047	4.68097	-1.6741	1.0763	-0.837934	1.66161	-0.00450557	4.46091	0.853557	1.03286	-0.195225	0.430897	-2.04355	2.82526	0	3.29249	0.46455	1.87612	1.52739	1.77318	-1.90968	3.16937	-0.790272	3.12233	0.822632	3.12022	-3.03019	2.24171	0.620533	2.08108	-0.364213	0.986913	0	2.3792	0
PRDM10	0	0.406101	0	4.66579	0	3.86654	0	0.20834	0	1.73567	0	7.20801	0	1.15273	0	1.44447	0	0.192943	0	1.29463	0	4.846	0	0.398571	0	0.457511	0	0.0220978	0	2.70394	0	3.09374	0	0.477854	0	0.38833	0	1.25917	0	0.681819	0	0.759669	0	1.25623	0	0.130487	0	0.467714	0
PRDM11	0	0.281973	0	3.36462	0	5.40276	0	1.05516	0	0.579859	0	4.26112	0	0.0198157	0	0.15222	0	0.223189	0	0.938054	0	3.08857	0	0.72439	0	0.372686	0	0.00822129	0	1.78399	0	3.59711	0	0.410173	0	0.266815	0	0.0346559	0	0.153327	0	0.122068	0	0.411283	0	0.0257482	0	0.266231	0
PRDM12	0	0.520741	0	3.33082	0	0.221914	0	1.7097	0	1.36919	0	2.3365	0	1.41702	0	1.33038	0	0.344218	0	0.895824	0	0.57875	0	0.176314	0	0.154911	0	0.161255	0	1.00207	0	0.587821	0	0.237316	0	0.59259	0	0.810453	0	0.177994	0	0.161255	0	1.7971	0	0.256287	0	0.161255	0
PRDM14	0	0.400164	0	1.81949	0	3.36866	0	1.38238	0	0.838333	0	0.97831	0	0.9878	0	0.660025	0	0.117061	0	2.14713	0	1.66689	0	0.628497	0	0.351605	0	0.0877905	0	0.94144	0	0.829182	0	0.775911	0	0.680079	0	0.276344	0	1.00476	0	0.273099	0	0.502932	0	0.309937	0	0.512858	0
PRDM2	0	0.342532	-0.123901	1.33143	0	0.89809	-0.190005	0.246406	0	0.35005	0	0.824533	0	4.21469	1.4771	4.74849	0	1.48512	0	1.05643	0	0.0993132	-0.339181	1.805	-0.315958	0.362046	0	0.470213	0	0.277059	0	0.225661	0	0.519286	0	0.668165	3.82528	1.92252	0	0.42515	0	1.22359	0	0.227919	0	0.764145	0	0.0379516	0
PRDM6	0	0.0649148	0	2.65895	0	5.06126	0	0.73252	0	0.915064	0	3.05783	0	2.74031	0	0.542294	0	0.338631	0	0.389746	0	2.27011	0	0.393162	0	0.0131215	0	0.207584	0	0.768838	0	0.684276	0	0.158559	0	0.394797	0	1.12033	0	0.0129897	0	0.431256	0	0.0690218	0	0.219178	0	0.194124	0
PREB	0	0	0	0	0	0	0	0	0.25295	0	0	0	0	0	0	0	0	0	0	0	0.239103	0	0	0	0	0	0	0	0	0	0	0	0	0	0	0	0	0	0	0	0	0	0	0	0	0	0	0	0
PRKCB	-0.20278	0	0.424972	0	0	0	3.69313	0	-0.49961	0	-0.452965	0	-0.154034	0	-0.224981	0	0	0	0	0	-0.39132	0	1.09849	0	0.951596	0	0.416144	0	0.762492	0	0	0	-0.35393	0	1.66139	0	3.08122	0	-0.622648	0	1.28474	0	0	0	0	0	0	0	0
PROX1	0	0.977684	0	3.84462	0	5.3411	0	2.12944	0	2.98835	0	2.43688	0	0.880646	0	1.66835	0	1.94589	0	1.79896	0	5.6612	0	1.8479	0	0.269292	0	1.48328	0	1.63732	0	4.6616	0	2.36184	0	1.09117	0	0.397735	0	1.80457	0	0.480504	0	3.16126	0	0.388508	-1.40809	5.28297	0
PRPF6	0	0	0	0	-0.240204	0	0	0	0	0	0	0	0	0	0	0	0	0	0	0	0	0	0	0	0	0	0	0	0	0	0	0	0	0	0	0	0	0	0	0	0	0	0	0	-0.364071	0	0	0	0.425031
PRRX1	0	0	0	0	0	0	0	0	0	0	0	0	0	0	0	0	0	0	0	0	0	0	0	0	0	0	0	0	0	0	0.473001	0	0	0	0	0	0	0	0	0	0	0	0	0	4.63767	0	-1.15154	0	0
PSIP1	0	1.14927	3.26979	1.71176	-0.154528	2.96159	-0.475936	0.61151	-0.502538	0.378868	-1.40616	2.37745	0.0471266	1.70339	0	2.71131	0	1.51061	0	0.133905	0.0435147	2.00181	0	0.346951	-0.57189	3.29251	-0.332674	0.267873	6.49339	1.55285	0	0.899621	0	2.20827	0	0.426032	0.397214	2.43496	0	0.365873	0.646686	2.05637	-2.10274	2.44004	0	0.218039	0	0.71618	0
PSMC2	0	0	-0.133994	0	-0.375267	0	-0.253796	0	0	0	-0.249798	0	0	0	0	0	0	0	0	0	0	0	0	0	0	0	0	0	0	0	-0.314924	0	0	0	0	0	0	0	0	0	0	0	0	0	0	0	0	0	0
PSMC3	0	0	0.901032	0	0	0	0	0	0.291707	0	0.214937	0	0.306173	0	0	0	0	0	0	0	0.228992	0	0.375768	0	0	0	0	0	2.99507	0	0	0	0	0	0	0	0	0	0	0	0	0	0	0	0.55149	0	0	0	-0.140029
PSMC5	-0.737124	0	0	0	-0.112731	0	-0.187712	0	-0.158389	0	-0.42896	0	0.329736	0	0.23207	0	0	0	-0.312616	0	0	0	0.323651	0	-0.297591	0	-0.433089	0	0	0	-0.268924	0	-0.11856	0	-0.336928	0	-0.730829	0	0	0	0	0	0	0	0	0	0.670812	0	0
PSMD9	0	0	0	0	-0.188474	0	0	0	0	0	0	0	0	0	0	0	0	0	0	0	0	0	0	0	0	0	0	0	-0.281394	0	0	0	0	0	0	0	0	0	0	0	0	0	0	0	0	0	0	0	0
PTTG1IP	-0.182127	0	0.103317	0	-0.11017	0	0	0	-0.222419	0	0.624097	0	0	0	0	0	0	0	0	0	-0.40494	0	0	0	0	0	0	0	-0.73182	0	0	0	0	0	0	0	0	0	0.79923	0	0	0	0	0	0.787999	0	2.48298	0	-0.20661
PYHIN1	0.246028	0	-0.330829	0	-0.459165	0	-0.330234	0	-0.265765	0	-0.605476	0	0	0	-0.231536	0	2.54538	0	-0.710837	0	-0.280689	0	2.68437	0	6.30945	0	0	0	0	0	-0.143278	0	-0.537195	0	0	0	0	0	0	0	0.0543039	0	1.19799	0	0	0	0	0	0
RAN	1.16866	0	7.62302	0	-0.114948	0	-0.252914	0	-1.90981	0	4.81711	0	0.468215	0	-1.76045	0	-1.06496	0	-0.813675	0	1.89154	0	-1.03527	0	-0.177143	0	-0.870075	0	0.39793	0	-0.198558	0	-0.289158	0	-1.43915	0	1.41553	0	0.152439	0	2.07744	0	-6.24013	0	-2.6697	0	-0.442779	0	-0.435244
RARA	0	2.10225	0	7.85071	0	6.14365	-0.211771	3.06538	0	5.01408	0	5.68029	0	2.43173	0	5.45965	0	3.35136	0.727487	10.6857	0	11.7045	0	6.34781	0	1.86331	0	1.03709	0	7.84107	0	4.51793	0	4.07816	0	6.11008	0	3.69768	0	1.76779	0	2.41986	0	5.0328	0	2.21982	0	1.3737	0
RARG	0	1.33072	0	1.05029	0	4.44832	0	1.04055	0	1.16487	0	2.69059	0	1.94694	0	2.28091	0	0.710996	0	1.44108	0	4.51434	0	0.931029	0	0.210759	0	1.93513	0	1.5427	0	2.02691	0	0.876054	0	0.410075	0	1.2749	0	0.796068	0	1.33771	0	1.41885	0	0.482691	0	0.347618	0
RB1	0.0753606	2.02195	0	13.6702	0	5.01991	-0.16736	0.982849	0	2.00615	-0.227108	6.03115	-0.715947	3.09736	0	1.29693	0	1.32745	0	1.06403	-0.281797	3.48729	0	1.04551	0.281048	0.681111	-0.395193	0.285984	0.544979	15.7686	0	4.13849	0	0.939051	-2.09404	1.10778	0	1.48999	2.10601	0.572397	0	0.375069	0	2.0667	-0.296311	1.37329	0	1.38714	0
RBAK	0	0.742792	0	0.512876	0	2.13956	0	0.0505587	0	0.490124	0	0.102458	0	0.153886	0	0.285126	0	2.20611	0	1.31304	0	0.347512	0	0.309846	0	0.0995682	0	0.120678	0	0.114345	0	0.879167	0	0.0607021	0	0.0636746	0	0.0696852	0	0.395297	0	0.852006	0	0.153405	0	0.147795	0	1.09009	0
RBBP4	-0.00287797	6.30432	1.91893	4.93851	0.254979	2.68624	0	0.0719022	0.259191	3.71491	-5.82684	3.95236	0	0.0134432	0	0.283756	0.29372	0.688576	-0.262458	0.50647	-0.275178	2.78281	0	1.23698	0	0.127498	0	0.0282288	6.12518	1.40399	0	10.8095	0	0.453552	0.423303	0.165573	0	0.0767782	0	0.106596	0	0.214696	0	0.386037	-0.318191	0.540524	0	0.467091	0
RBBP5	0	0.999306	0	5.00517	0	8.43045	0	1.36648	0	3.97641	0	6.41776	0	0.229982	0	0.815613	0	0.712147	0	1.60974	0	5.49264	0	0.237106	0	0.122127	0	0.0820426	0	6.07005	0	10.5857	0	0.203395	0	1.27327	0	0.341756	0	1.71923	0	0.222811	0	1.01906	0	0.0256529	0	0.538125	0
RBBP7	-0.308308	0	3.63091	0	0	0	0.283689	0	0	0	-1.32126	0	-0.230544	0	0.28691	0	0	0	0	0	0	0	0	0	0	0	0	0	6.73617	0	-0.315255	0	-0.283109	0	0	0	0	0	0	0	0	0	0	0	0	0	-0.397679	0	-0.582614
RBL1	0	0.0863114	0	2.98647	0	1.84813	0	0.0676893	0	0.334165	0	3.55972	0	0.0514511	0	0.238309	0	0.19681	0	0.0152927	0	0.199821	0	0.0635807	0	0.0311708	0	0.0857399	0	0.808561	0	1.95814	0	0.647277	0	0.0268771	0	0.0165163	0	0.238892	0	0.0147605	0	0.00960174	0	0.211056	0	0.017881	0
RBL2	-0.765399	1.36839	0	13.9424	-0.261064	7.0491	0	1.04054	0	3.24786	0	15.1635	0	7.5011	-1.02916	0.629939	-0.0465407	0.511708	-0.399502	0.826655	-0.236814	3.1792	0.129054	0.49325	-0.467959	0.937579	0	0.298521	0	17.7549	0	7.77209	2.82589	0.484935	0	0.261332	0	2.009	0	0.591395	0	0.564358	0	1.99703	0	0.983145	-0.341391	0.895787	0
RBM14	0	0	0	0	0	0	-0.25775	0	0	0	0	0	0	0	0	0	0	0	0	0	0	0	0	0	0	0	0	0	0	0	0	0	0	0	0	0	0	0	0	0	0	0	0	0	0	0	0	0	0
RBPMS	-0.116029	0	0	0	0	0	0	0	0	0	0	0	0	0	0	0	0	0	0	0	0	0	0	0	0	0	0	0	0	0	0	0	0	0	0	0	0	0	0	0	0	0	0	0	0	0	0	0	0
RCOR1	0	2.33258	0	4.63686	0	5.67563	0	1.19839	0	3.28652	0	4.63686	0	0.987714	0	2.2629	0	1.68328	0	4.14823	0	6.33691	0	1.89552	0	0.517116	0	1.08127	0	4.25491	0	8.56463	0	1.50649	0	2.81111	0	2.42966	0	2.60852	0	0.744059	0	3.4656	0	1.01108	0	2.86899	0
REL	-0.474821	1.1339	-1.10318	4.66508	0.581837	11.6596	0.984622	2.57825	-3.33887	4.22575	0.567511	4.98536	2.4464	1.27242	5.13954	4.1274	5.35608	0.643228	0.074324	1.69091	0.0296832	14.0682	-0.438532	0.776713	-0.0897362	1.68569	1.14689	0.365068	-1.20581	3.96608	-1.82859	11.1018	1.67869	1.65985	-2.19956	1.90723	6.83551	6.71983	-2.63369	0.902542	2.72178	1.20498	-0.467671	3.07687	-0.760358	0.210013	-1.24535	0.168754	1.06786
RELA	0	9.86873	0	16.0115	0	10.6963	0	5.81164	0	8.86119	0	8.59646	0	6.01777	0	8.76723	0	3.21969	0	8.31576	0	16.8453	0	5.34442	0	4.34492	0	1.96328	0	13.0928	0	11.4463	0	4.65897	0	5.33342	0	13.2136	0	3.64349	0	5.85117	0	7.19781	0	6.67143	0	6.37653	0
RELB	-0.138601	4.38178	0	3.05466	0	6.48753	0	4.89422	0	4.22069	0	1.4916	-0.537796	4.21004	0.320906	5.1343	0	2.38779	0	5.42006	0	14.9711	0	4.2222	-0.299199	3.17186	0	0.642762	0	3.69634	0	3.60535	0	4.1924	0	4.40471	0	8.26129	-0.515255	0.976787	0	3.13329	0	3.05942	0	0.471123	0	0.813361	1.14554
REPIN1	0	2.5819	0	4.06632	0	3.88715	0	4.39426	0	4.57446	0	2.29218	0	0.85527	0	3.66764	0	0.990585	0	5.57962	0	7.91399	0	3.50288	0	1.593	0	2.0881	0	4.40576	0	4.9804	0	3.43471	0	2.00606	0	2.3546	0	3.35972	0	1.08881	0	3.77311	0	0.275651	0	1.5437	0
REST	-0.0961786	2.90292	-0.258341	7.53246	0	8.61494	0	2.44457	0	4.23395	0	8.56293	0	3.29911	0	2.18602	0	2.12759	0	2.40593	0	9.33044	0	2.61204	0	1.14641	0	1.07666	0	6.06756	0	12.0681	0	1.43666	0	7.3702	0	4.86371	0	3.02749	0	1.58721	0	2.25028	0	3.40345	0	2.298	0
RFX1	0	1.45735	0	7.26471	0	7.88029	0	1.58024	0	2.77248	0	8.2308	0	0.978956	0	1.72208	0	0.887797	0	1.47261	0	8.13796	0	2.48116	0	0.255499	0	0.501868	0	3.36127	0	9.96587	0	0.43462	0	1.67257	0	0.64266	0	1.23573	0	0.0999733	0	2.40736	0	0.264805	0	1.70596	0
RFX2	0	0.164682	0	1.99517	0	4.97585	0	0.397773	0	0.659385	0	4.00114	0	0.195058	0	0.205558	0	1.98429	0	1.79167	0	4.16962	0	0.848851	0	0.305499	0	0.271847	0	0.729762	0	2.38184	0	0.300555	0	0.397387	0	0.463182	0	0.606508	0	0.325395	0	1.29874	0	0.370611	0	1.40028	0
RFX5	0	2.73088	0	4.2207	0	9.41288	0	0.676891	0	5.35461	0	6.13854	0	6.44924	0	2.01303	0	1.22388	0	2.75284	0	8.19911	0	2.09473	0	0.760218	0	0.418988	0	4.87113	0	7.45266	0	1.71975	0	1.41993	0	3.97211	0	1.56458	0	1.00927	0	3.3622	0	0.896756	0	2.9712	0
RNF138	0	0	0	0	0	0	0	0	-0.217447	0	-0.581297	0	0	0	-0.236591	0	0	0	0	0	0	0	0	0	0	0	0	0	0.416999	0	0	0	0	0	0	0	0	0	0	0	0	0	0	0	-0.415627	0	0	0	0
RNF2	0	1.29758	0	13.1709	0	9.8705	0	1.84848	0	3.69884	0	14.4387	0	4.08983	0	1.32521	0	1.29555	0	4.33232	0	9.02166	0	2.3227	0	0.66678	0	1.28295	0	9.79866	0	6.82542	0	1.36983	0	2.61006	0	1.69393	0	1.71586	0	1.17761	0	1.99974	0	1.72267	0	1.66823	0
RNF4	0	0	0	0	-0.048702	0	0	0	0	0	0.373644	0	0	0	0	0	0	0	0	0	0	0	0	0	0	0	0	0	0	0	0	0	0	0	0	0	-0.345001	0	0	0	0	0	0	0	0	0	0	0	0
RORA	-0.387097	0	0	0	0	0	-0.50061	0	-0.434896	0	0	0	-0.284628	0	1.99635	0	0.414085	0	-0.80125	0	-0.301362	0	3.43907	0	-7.48046	0	-2.62803	0	0	0	-1.04908	0	17.3262	0	-1.21779	0	-2.56624	0	0.421836	0	2.32492	0	-1.09408	0	0	0	0	0	-0.482894
RORC	0	0	0	0	0	0	0	0	0	0	0	0	0	0	0	0	0	0	0	0	0	0	0	0	0	0	0	0	0	0	0	0	2.52108	0	0	0	0	0	0	0	0	0	0	0	0	0	0	0	0
RSF1	-0.255768	0	0	0	0	0	0.268301	0	0.227851	0	0	0	0	0	0	0	0	0	0	0	0.233701	0	0.356927	0	0	0	0	0	0	0	0	0	0	0	0	0	0.411325	0	0	0	0	0	0	0	0.533923	0	0	0	0
RUNX1	-0.257632	5.11618	0	7.8837	-0.213313	7.5736	0.432456	6.06615	-0.210937	6.46075	0	6.95011	0.271983	4.44225	0	6.21009	-0.360517	6.19649	0	12.2601	0	13.9852	0	9.83948	0	5.0764	0	9.32681	0	6.27135	0	13.3129	0	13.4905	-0.491548	11.3295	0	5.03739	-0.349814	4.80299	0.387046	3.58801	0	6.23552	0.440602	2.66705	-1.2011	3.9766	0.235814
RUNX3	-0.0903417	4.3143	0	2.9235	-0.149931	5.69873	-1.60964	4.54832	-0.403741	6.53027	0	2.01192	0.22031	2.10288	0.650847	3.0997	1.96941	3.0899	-0.305306	4.83964	-0.0397061	5.48569	0.50907	5.53803	0.882828	2.0449	-0.294219	0.709353	-0.394178	2.54741	-0.822507	3.26876	0.0267153	3.38861	-0.924415	3.33496	-0.82463	5.75574	0	1.84169	-4.49948	1.19448	0.518988	1.72294	0	0.060622	-0.364052	0.35967	-0.547716
RUVBL1	0	0.0612582	0	4.43773	0	3.35633	0	0.179845	0	0.703278	0	8.64686	0	0.494888	0	0.538516	0	0.0873547	0	0.160614	0	1.5759	0	0.0474874	0	0.0790102	0	0.0434934	0	1.83828	0	4.14987	0	0.210206	0	0.369881	0	0.123403	0	0.268309	0	0.033167	0	0.228452	0	0.138023	0	0.53446	0
RXRA	0	2.22938	0	4.76308	0	6.6959	0	2.98661	0	3.98593	0	3.29937	0	1.0877	0	2.78938	0	1.62899	1.06249	2.84841	0	8.59328	0	3.46976	0	1.76796	0	1.39489	0	4.2395	0	9.28243	0	1.70119	0	2.41709	0	2.40566	0	2.10585	0	1.54775	0	2.07413	0	6.65299	0	1.68852	0
RYBP	0	0.768754	0	0.489922	0	2.04248	0	0.632176	0	0.472551	0	0.576533	0	0.118591	0	1.23182	0	1.43396	0	0.748758	0	0.615721	0	1.15161	0	0.919934	0	1.00311	0	0.753869	0	0.970033	0	1.9302	0	1.27165	0	0.254879	0	1.21577	0	0.385617	0	0.853434	0	0.0379516	0	0.75272	0
SAP18	-0.545208	0	-0.905473	0	-0.484378	0	0.991455	0	-0.191018	0	-0.201324	0	-0.372584	0	0.303463	0	0.142544	0	0.456451	0	0.559741	0	1.16789	0	-0.0952819	0	1.31407	0	0.613564	0	4.83819	0	-2.42798	0	0	0	-0.564204	0	0.291263	0	0.726432	0	0.104249	0	-0.0697087	0	0	0	-1.3404
SAP30	0	0.566836	0.207537	9.19318	0	5.80532	0	1.0801	0	6.32631	0	12.7417	0	0.299058	0	0.173084	0	0.436995	-0.334599	1.33894	0	3.29628	0	0.459829	0	0.135759	0	0.0299458	0	10.7254	0	8.12495	0	0.506411	0	0.480964	0	0.231409	0	0.487279	0	0.86973	0	1.20853	0	0.0610321	0	0.721132	0.366954
SAP30BP	0	0	0	0	0.205931	0	0	0	0	0	0	0	0	0	0	0	0	0	0	0	0	0	0	0	0	0	0	0	-0.331994	0	0.507967	0	0	0	0	0	0	0	0	0	0	0	0	0	0	0	0	0	0
SATB1	0.096382	0.408306	0	0.0616162	0	0.257073	0	0.429226	0	0.743608	-0.162031	0.147776	0	0.31598	1.65915	0.129647	1.96234	1.17463	0	0.149589	0	0.602287	0	0.803803	-1.23371	0.124267	0	1.1212	0	1.05387	-0.51528	0.656796	6.73412	0.54927	-0.39095	1.15363	-0.997223	0.150238	0.0697615	0.188612	-0.77262	1.83054	-0.482544	0.966002	0	0.518399	0	0.479429	0.47804
SCAND1	-0.21568	0	-0.671319	0	0.0769716	0	0	0	-0.210971	0	0.124598	0	-0.927295	0	0.959796	0	0.282327	0	-1.42601	0	0.322864	0	0	0	0.30692	0	-0.731969	0	-0.934045	0	0	0	-0.037796	0	0.466204	0	0.633715	0	0.549265	0	0	0	2.25469	0	-0.406751	0	0	0	-0.635628
SCML2	0	0.525651	0	10.4391	0	8.6281	0	2.39175	0	6.79135	0	10.1543	0	0.644598	0	1.48935	0	1.11954	0	1.63781	0	5.36801	0	0.798794	0	0.332127	0	0.806707	0	7.30181	0	13.7431	0	0.854819	0	0.524591	0	0.720984	0	1.94885	0	0.894607	0	4.95021	0	1.05133	0	0.682831	0
SCRT1	0	0.532523	0	0.806045	0	1.22798	0	1.46453	0	0.79187	0	0.683125	0	1.46851	0	0.38041	0	0.69804	0	0.801103	0	2.16846	0	2.02575	0	0.152792	0	0.229602	0	0.781444	0	1.21007	0	0.295225	0	1.1373	0	1.75025	0	0.0842427	0	1.07941	0	0.725607	0	0.816773	0	0.471074	0
SCRT2	0	0.8988	0	2.33124	0	0.362123	0	0.331164	0	0.335454	0	0.867781	0	0.710932	0	0.585729	0	0.205085	0	0.448192	0	2.02931	0	1.05097	0	0.270878	0	0.130402	0	2.31154	0	1.21355	0	0.521857	0	0.666824	0	1.10409	0	0.170694	0	1.06546	0	1.46618	0	0.0128	0	0.262665	0
SERTAD1	0.2138	0	-0.584448	0	-0.303833	0	-0.387971	0	0	0	0	0	-0.223741	0	0.276454	0	0.266464	0	-0.339014	0	0.427372	0	0.0622207	0	0.424672	0	-0.33249	0	0	0	0	0	0	0	-0.467738	0	0	0	0.382758	0	0	0	-0.737983	0	0	0	1.59694	0	-1.57086
SETD1A	0	0.667867	0	8.99594	0	9.40676	0	1.30809	0	4.62208	0	7.55351	0	0.583597	0	0.496344	0	0.276816	0	0.697037	0	8.86447	0	0.573169	0	0.191187	0	1.2371	0	7.80035	0	7.93232	0	0.388645	0	0.533386	0	0.650037	0	1.19104	0	0.942343	0	2.35925	0	0.000417961	0	0.394047	0
SETDB1	0	2.71152	0	2.81313	0	4.11895	0	1.39138	0	1.78672	0	5.07877	0	1.103	0	1.24789	0	1.44887	0	2.49698	0	3.81315	0	1.81276	0	0.611304	0	0.928626	0	2.7729	0	4.12676	0	0.783959	0	1.01933	0	0.886597	0	2.16907	0	1.62713	0	1.58662	0	0.546691	0	1.5137	0
SIAH2	0	0	0	0	0	0	0	0	0	0	0	0	0	0	0	0	0	0	0	0	0	0	0	0	0.310441	0	0	0	0	0	0	0	0	0	0	0	0	0	0	0	1.74934	0	0	0	0	0	0	0	0
SIN3A	0	4.49781	0	9.33213	0	10.801	0	0.696872	0	6.15731	0	10.3527	0	0.667102	0	1.0219	0	0.5921	0	1.93286	0	9.01573	0	0.66432	0	0.580463	0	0.174229	0	7.92159	0	10.3105	0	0.714483	0	1.09089	0	1.24744	0	1.51661	0	0.194455	0	1.76738	0	3.57412	0	1.15346	0
SIX1	0	2.5472	0	3.10735	0	5.08319	0	0.563105	0	1.50979	0	3.30111	0	0.496615	0	1.61203	0	0.624536	0	1.9208	0	1.94364	0	0.47097	0	0.339236	0	0.589093	0	3.12132	0	9.31197	0	1.35011	0	0.808157	0	0.360279	0	0.463892	0	0.75521	0	0.736003	0	0.690901	0	0.911288	0
SIX2	0	5.20198	0	2.56682	0	1.62465	0	0.518283	0	0.702022	0	2.80441	0	1.99807	0	0.711759	0	0.639963	0	1.5998	0	4.2657	0	0.89719	0	0.351092	0	0.45125	0	3.88366	0	5.8354	0	0.491466	0	0.246028	0	1.5229	0	0.84284	0	0.537459	0	1.51318	0	3.84562	0	1.19126	0
SIX4	0	0.547666	0	1.30184	0	0.177129	0	0.30951	0	0.842425	0	0.419846	0	0.193632	0	2.07797	0	0.433889	0	0.378675	0	0.565347	0	0.215463	0	0.152818	0	0.382395	0	0.573766	0	0.555813	0	1.43327	0	1.08094	0	0.377882	0	0.152038	0	0.566799	0	0.315594	0	0.196612	0	0.505553	0
SIX5	0	0.321426	0	4.19262	0	4.82702	0	0.488605	0	3.80428	0	2.94232	0	0.143962	0	0.58534	0	0.414364	0	0.842755	0	2.9849	0	0.654077	0	0.169709	0	0.045087	0	2.60499	0	10.5513	0	0.336212	0	0.257343	0	0.822552	0	0.427532	0	0.272237	0	1.28763	0	0.135661	0	1.1239	0
SKI	-0.141098	0	0	0	0	0	0	0	0	0	0	0	0	0	0	0	0	0	0	0	0	0	0	0	0	0	0	0	0	0	0	0	0	0	0	0	0	0	0	0	0	0	0	0	0	0	0	0	0
SKIL	0.000435443	0	0.047708	0	-0.231404	0	0.307889	0	0	0	0	0	0	0	-0.736843	0	0.545212	0	-0.248278	0	0	0	-1.16734	0	0.508977	0	2.381	0	0	0	0	0	-0.311367	0	-0.368564	0	0.597269	0	0	0	0	0	0	0	0	0	0	0	-0.145119
SMAD1	0	5.78113	0	3.1902	0	4.15109	0	3.0522	0	2.08229	0	2.3082	0	4.21417	0	4.29675	0	4.80155	0	12.0517	0	14.0994	0	7.8468	0	2.24832	0	11.8024	0	1.84009	0	3.36278	0	6.57569	0	13.2227	0	4.92101	0	9.4405	0	2.5572	0	5.44701	0	2.21116	0.74482	2.11734	0
SMAD2	0	2.4576	0	1.60718	0	6.53041	0	2.35393	0	2.16543	0	2.91265	0	0.582176	0	0.68015	0	0.184505	0	0.601327	0	1.77474	0	1.56513	0	0.762139	0	1.2071	0	2.58883	0	2.663	0	1.00805	0	0.755131	0	1.05579	0	1.03465	0	2.56352	0	1.17108	0	0.197253	0	1.18109	0
SMAD3	0	2.8136	0	4.73916	0	7.46203	0	2.60174	0	2.56712	0	6.22546	0	0.900053	0	2.94023	0	0.894352	0	3.47399	0	5.2989	0	2.1194	0	0.857671	0	2.57121	0	3.59426	0	5.98422	0	1.84439	0	1.76913	0	0.778667	0	3.09814	0	2.07292	0	2.18104	0	6.23396	0	1.60711	0
SMAD4	0	2.4144	0	8.78393	0	7.21464	0	1.55592	0	4.45809	0	6.84085	0	1.19357	0	1.49219	0	0.838749	0	1.96846	0	5.63455	0	1.52797	0	0.734297	0	1.80102	0	7.16144	0	5.54313	0	2.9469	0	1.83406	0	0.758477	0	1.35404	0	1.81975	0	2.336	0	2.03319	0	1.41578	0
SMAD5	0	1.75957	0	5.99928	0	11.4017	0	1.34864	0	5.60537	0	6.81817	0	2.14563	0	1.15048	0	0.338197	0	1.52721	0	12.8424	0	0.374623	0	1.14663	0	0.292704	0	5.3441	0	13.6051	0	0.542325	0	0.679352	0	6.69374	0	0.189524	0	0.174088	0	2.6312	0	0.00381198	0	0.0587776	0
SMARCA2	0	0	0	0	0	0	-0.183386	0	0	0	0	0	0	0	-1.52435	0	0	0	0	0	0	0	0	0	0.690932	0	0	0	0	0	0	0	0	0	0	0	0	0	0	0	3.73595	0	0	0	0	0	0	0	0
SMARCA4	0	2.70582	0	6.81197	0	5.98739	0	2.07129	0	5.02505	0	6.12623	0	4.4095	0	3.10705	0	1.78226	0	5.58995	0	11.4595	0	4.27821	0	1.76463	0	3.41425	0	4.66651	0	8.80673	0	6.35073	0	3.26204	0	8.11255	0	4.41209	0	1.72874	0	4.54406	0	5.2494	0	2.8376	0
SMARCA5	0.260671	0.686771	0	1.50455	0	1.04156	0.333779	0.946729	-0.281377	1.16757	0	1.21246	0	0.709586	-0.212565	0.80599	-1.04349	2.04615	0	1.37505	0	1.92484	0	2.18672	0	1.51155	0	0.141688	-0.421735	1.78386	0	1.75892	0	0.625178	0	0.759945	0	1.19036	0	1.30063	0	0.348456	-0.383705	1.45201	0	0.707947	-0.56658	0.674327	0
SMARCB1	-0.132625	0.806794	0.573185	7.76323	0	7.30447	-0.314555	1.30498	0.215324	3.58	0	8.11693	-0.384279	0.405838	0	1.7796	-0.677482	1.4975	0	3.03494	0	6.87963	0	1.52551	-0.426376	0.193698	0	0.591287	0	5.4238	0	5.36628	0	0.331796	0	1.49192	3.34289	1.41241	0	1.82349	0	0.800991	0.403421	2.24707	0	0.0765842	0	2.21956	0
SMARCC1	-0.125587	4.23437	0	2.80974	0	4.84993	0	2.10933	0	2.24113	0	3.80777	0	2.74375	0	2.72941	0	1.04513	0	3.37133	0	3.77068	0	2.64145	0	0.952136	0	0.814067	0	3.09572	0	3.58063	0	2.43581	0	2.83511	0	0.780383	0	1.555	0	0.596544	0	2.55231	0	3.53488	0	2.70279	0
SMARCC2	-0.222328	0.523854	0	4.50562	0	4.5623	0	0.698413	0	1.93567	-0.20763	2.86601	0	0.144912	0	1.35525	0	0.930535	0	0.443211	0	2.38982	0	0.654245	0	0.288053	0	0.0966906	0.601227	1.9279	0	2.61353	0	0.215436	0	1.93171	0	0.0937558	0	1.69515	0	0.896547	0	0.8847	0	0.0912948	0	1.79086	0
SMARCD3	0	0	0	0	0	0	0	0	0	0	0	0	0	0	0	0	0	0	0	0	0	0	0	0	0	0	0	0	0	0	0	0	0	0	0.542545	0	0	0	0	0	0	0	0	0	0	0	0	0	0
SMARCE1	-0.22702	1.34524	0	0.731393	-0.0405493	1.19075	0.228232	0.8133	0	1.56357	0.229269	1.29949	0	1.04486	0	1.7112	0	1.32347	0	2.8943	0	4.76699	0	1.98437	-0.360259	0.391143	0	1.16825	0	1.70068	0	2.466	0	1.03451	0	1.60433	0	1.27006	0	1.9595	0.45633	0.829746	0	1.66183	0	0.199741	0	1.29173	0
SNAI1	0	0	0	0	0.157812	0	0	0	0	0	0	0	0	0	0	0	0	0	-0.26114	0	0	0	0	0	0	0	0	0	0	0	0	0	0	0	-0.403302	0	0	0	-0.836676	0	0	0	0	0	0	0	0	0	0
SNAI2	0	4.29197	0	3.9009	0	6.0914	0	2.57555	0	4.79998	0	3.90923	0	1.83336	0	1.02073	0	0.864273	0	1.10187	0	3.13828	0	1.10912	0	0.447215	-0.3317	0.558866	0	3.49821	0	1.43534	0	1.79878	0	2.26002	0	0.404014	0	0.749924	0	2.71232	0	3.764	0	0.107183	0	1.68861	0.380572
SNAPC4	0	0.176314	0	0.0889715	0	0.11277	0	0.137984	0	0.150655	0	0.0889715	0	0.161255	0	0.128589	0	0.150655	0	0.797074	0	1.82062	0	1.32402	0	0.618933	0	0.106	0	0.108143	0	0.120251	0	0.909146	0	0.703179	0	0.11709	0	0.12235	0	0.137984	0	0.696109	0	0.120251	0	0.137984	0
SND1	0.0345337	7.57156	0	2.88789	0	4.0205	0	4.81719	0.20525	4.02624	0	2.43485	0	2.77783	0	5.42695	0	3.05749	0	6.25803	0	10.4443	-0.301316	5.68005	0	2.65804	0	0.426864	0	2.17651	-0.359458	4.3651	0	1.72386	0	2.93527	0	11.1866	0	2.19781	0.410178	1.89099	0	8.68467	0	0.0360697	0	0.904208	0
SNW1	0	0	-0.153161	0	0	0	0	0	0	0	0	0	0	0	0.300778	0	0	0	0	0	-0.306106	0	0.384328	0	0	0	0	0	0	0	0	0	-0.383134	0	0	0	0	0	0	0	0	0	0	0	0	0	0	0	0
SOX10	0	1.75191	0	1.70115	0	0.86321	0	0.442465	0	0.463725	0	1.15866	0	0.943167	0	0.775935	0	0.0776273	0	1.04493	0	0.933483	0	0.366148	0	0.522064	0	0.0894065	0	1.75606	0	1.63555	0	1.09081	0	0.135137	0	0.78902	0	0.217223	0	1.20963	0	0.949685	0	0.969429	0	2.0763	0
SOX11	0	0.0969804	0	0.442104	0	0.731338	0	1.28504	0	1.7449	0	0.221496	0	1.08299	0	0.059872	0	0.346406	0	0.514373	0	2.28709	0	0.213169	0	1.4281	0	0.134196	0	1.16937	0	0.249006	0	0.188591	0	0.101602	0	1.01211	0	0.0375373	0	0.495115	0	0.689571	0	0.238429	0	0.124733	0
SOX13	0	0.427518	0	2.81806	0	2.42631	0	0.220474	0	1.69557	0	3.03644	0	0.221947	0	1.80233	0	1.42735	0	0.980924	0	3.40998	0	0.328256	0	0.359706	0	0.306004	0	0.528092	0	3.16497	0	2.29739	0	0.535878	0	0.104479	0	0.870324	0	0.130784	0	1.17451	0	0.0268525	0	0.560661	0
SOX17	0	0	-0.118414	0	0.162783	0	0	0	-0.160323	0	0	0	0	0	0	0	0	0	0	0	-0.344694	0	0	0	0	0	0	0	0	0	0	0	0	0	0	0	0	0	0	0	0	0	0	0	0	0	0.918933	0	0
SOX18	0	0	-0.151319	0	0	0	0	0	0	0	0	0	0	0	0	0	0	0	0	0	0	0	0	0	0	0	0	0	0	0	0	0	0	0	0	0	0	0	0	0	0	0	0	0	0	0	0.536348	0	0
SOX2	0	2.97536	0	4.04141	0	6.04719	0	1.599	0	4.28849	0	5.05668	0	2.53834	0	2.05237	0	1.4716	0	3.72033	0	5.15159	0	2.39172	0	1.52919	0	3.10071	0	4.11941	0	10.6991	0	2.5674	0	1.32987	0	1.50845	0	1.41392	0	1.6025	0	1.10719	0	3.49995	0	1.67691	0
SOX4	0.330322	0.145243	-0.860516	2.44702	-0.820975	4.34524	11.4703	0.610918	-3.17856	0.888023	0.912424	3.22394	0.320028	0.221914	1.35317	0.342178	-0.284884	0.223028	1.2983	0.0991889	0.957241	0.572697	0	0.193987	0.324002	0.195333	1.67655	0.195333	-2.41774	1.40737	0	1.91817	-0.555458	0.296587	0.471238	0.221914	-0.983925	0.198298	-0.970971	0.298224	1.01495	0.296797	-0.210032	0.195333	2.88734	0.195333	0.264786	0.195333	0.517382
SOX7	0	0	-0.148139	0	0	0	0	0	0	0	0	0	0	0	0	0	0	0	0	0	0	0	0	0	0	0	0	0	0	0	0	0	0	0	0	0	0	0	0	0	0	0	0	0	0	0	1.13852	0	0.228076
SOX9	0	2.05896	0	8.92174	0	7.48755	0	1.31662	0	2.65153	0	7.70177	0	0.443689	0	0.691562	0	0.177994	0	2.20314	0	7.81262	0	0.537671	0	1.07825	0	0.179465	0	6.33624	0	5.53965	0	0.182377	0	0.238988	0	0.479384	0	1.45993	0	0.449322	0	2.04495	0	0.909146	0	0.719492	0
SP1	0	3.07953	0	8.19408	0	8.49349	0	5.22194	0	6.1278	0	12.4466	0	3.79786	0	2.42495	0	1.63484	0	5.94418	0	13.6845	0	3.27096	0	1.00391	0	1.14128	0	6.53181	0	8.32525	0	1.98698	0	2.92041	0	9.89892	0	3.56587	0	1.47491	0	4.69003	0	1.02576	0	1.29923	0
SP100	10.8705	0	-0.148844	0	-0.360083	0	-1.70969	0	0	0	-0.224943	0	-1.08699	0	0.939972	0	0.689203	0	-0.301415	0	-0.0128677	0	-1.36829	0	-0.538779	0	0	0	-0.0600983	0	0.290929	0	-1.0599	0	0	0	7.34211	0	0	0	-0.985963	0	0.77936	0	-0.744039	0	0.447703	0	1.31408
SP110	8.75248	0	0	0	0.169974	0	0.337163	0	-0.902539	0	-0.521204	0	0.116898	0	0	0	-0.204358	0	0	0	-0.226921	0	-0.306294	0	-0.507713	0	-0.513871	0	0.450689	0	0	0	0	0	-1.64829	0	1.50992	0	0.681977	0	0	0	0	0	-0.691673	0	0	0	0
SP140	2.1657	0.785303	0	1.26214	0.136667	2.08918	-0.83958	0.832451	0	0.405396	0	1.40675	-0.223174	0.0885692	-0.595797	0.369193	-0.467792	0.595771	0	0.148914	0	0.164995	0	0.182121	0.390254	2.66054	0	0.922331	0	0.395085	0	0.317959	0	1.52782	0	3.22668	4.67524	0.0197143	0	0.515117	-0.452924	0.337562	0	0.143831	0	0.679392	0	0.655402	0
SP140L	0	0	0	0	0	0	-0.15892	0	0	0	0	0	0	0	0	0	0	0	0	0	0	0	0.376096	0	0	0	0	0	0	0	0	0	0	0	0	0	0.381527	0	0	0	0	0	0	0	0	0	0	0	0
SP2	0	1.09709	0	8.96348	0	6.66036	0	1.60859	0	5.28338	0	9.12883	0	0.36605	0	1.18272	0	0.972826	0	1.56355	0	7.58388	0	1.09122	0	0.448042	0	0.375362	0	6.65744	0	7.20712	0	0.999908	0	0.587503	0	0.899892	0	2.53055	0	0.669032	0	2.3691	0	0.854638	0	0.608504	0
SP3	0	0.107274	0	4.56323	0	6.39418	0	0.354951	0	4.45368	0	6.65718	0	0.188831	0	0.0819166	0	0.310917	0	0.701772	0	3.37218	0	0.301886	0	0.0355957	0	0.012563	0	5.24459	0	8.77785	0	0.410661	0	0.211599	0	0.284727	0	0.411862	0	0.235972	0	0.614098	0	0.0108518	0	0.045998	0
SP4	0.149183	0.191511	0	6.01709	0	7.63304	0	1.37199	0	3.53388	0	4.84013	0	0.514647	0.260924	1.66079	0	0.647101	0	1.04655	0	4.42243	0	0.765882	0	1.47036	0	0.0388603	0	5.65	0	2.55564	0	0.527903	0	0.548993	0	0.387124	0	1.96593	0	1.48158	0	2.11283	0	0.264059	0	0.296151	0
SP7	0	0.0915136	0	0.889784	0	2.5611	0	0.105455	0	1.50371	0	1.755	0	0.394248	0	0.617416	0	0.212629	0	0.0471892	0	2.02568	0	0.171032	0	0.45961	0	0.0247244	0	3.22008	0	3.68613	0	0.145512	0	0.341808	0	0.384656	0	0.713611	0	0.360758	0	0.351208	0	0.040993	0	0.315542	0
SPDEF	0	2.89208	0	4.25626	0	2.585	0	0.949717	0	2.76268	0	3.40386	0	1.18115	0	2.47626	0	1.37979	0	0.752789	0	1.8545	0	1.98111	0	0.654735	0	0.698873	0	1.53355	0	1.90746	0	2.03522	0	0.60538	0	0.768022	0	0.618669	0	0.89929	0	1.2956	0	0.436206	0	3.81961	0
SPEN	-0.108969	0	0	0	0	0	0	0	0	0	0	0	0.274464	0	0	0	0	0	0	0	0	0	0	0	0	0	0	0	0	0	0	0	0	0	0	0	0	0	0	0	0	0	0	0	0	0	0.634055	0	0
SPI1	-0.227958	6.93706	-0.549232	9.09189	0.200682	10.8566	-4.71636	6.9099	0	6.82216	0.415927	9.45828	3.81654	10.122	-0.507032	5.08154	-0.605466	6.61688	9.18379	12.0838	-0.783161	16.1904	-0.726343	6.52354	0	5.24181	0	4.90719	-0.716404	7.36609	-0.5536	10.3411	0.574964	4.95237	2.50749	11.635	-0.36767	14.0929	-1.27576	9.41878	0	4.83293	-2.18723	9.59981	-0.593639	1.4258	-0.350007	4.05467	0
SPIB	-0.205182	3.1031	0	4.42554	0	4.9011	9.90112	4.37719	-1.17314	5.76056	0	4.28851	0.543071	1.58542	0	2.84035	0	2.53052	0	8.46845	0.247955	9.44097	0	3.02141	-0.251307	2.26956	0	1.75676	0	3.62512	0	3.47272	0	1.57552	-0.400511	3.8779	3.19888	5.86599	-0.374301	4.79461	-0.421826	3.19537	0	8.01977	0	1.20221	0	2.2383	0.390909
SRA1	-0.0113025	0	-0.161012	0	0.142662	0	0	0	0.55884	0	0	0	0	0	0	0	0	0	0	0	0	0	0	0	0	0	0	0	0	0	0	0	0	0	0	0	0	0	0	0	0.548589	0	0	0	0	0	0	0	0
SRCAP	0	0.0243945	0	1.2269	0.192628	1.55525	0	0.547905	0	0.725044	0	1.28667	0	0.321347	0	1.26338	0	0.632501	0	0.993272	0	1.04599	0.303402	0.763334	0	0.0290722	0	0.804339	0	1.58322	0	2.89468	0	0.314237	0	0.199086	0	0.537819	0	0.128416	0	1.14794	0	1.86435	0	0.0382015	0	0.720945	0
SREBF1	0	1.80781	0	5.67364	0	6.24961	0	0.965858	0	4.14268	0	7.31186	0	0.121882	0	0.987941	0	0.743772	0	1.85755	0	3.02135	0	1.11511	0	0.667353	0	0.297369	0	6.70874	0	10.0666	0	1.16611	0	0.533211	0	1.42826	0	2.93362	0	0.504021	0	0.846134	0	0.990266	0	0.486643	0
SREBF2	0	1.14418	0	1.98507	0	5.04137	0	0.200753	0	1.00082	0	1.71804	0	0.431664	0	3.38797	0	0.9096	0	1.16986	0	2.54968	0	2.19302	0	0.807908	0	0.221914	0	2.17405	0	8.1312	0	1.3389	0	0.291575	0	0.418061	0	0.452755	0	0.696109	0	1.40243	0	0.275691	0	0.770836	0
SRF	0	1.16021	0	5.16596	0	8.3721	0	2.42095	0	4.64068	0	7.14982	0	2.40342	0	1.82812	0	1.43043	0	2.17645	0	9.47816	0	2.34457	0	0.840189	0	0.243279	0	4.52859	0	7.97649	0	1.90201	0	0.779321	0	5.83641	0	1.17837	0	1.05084	0	3.33251	0	1.46695	0	0.864694	0
SRSF2	0.452091	0	2.93338	0	-2.81446	0	0.194217	0	-0.86663	0	-3.72606	0	1.11259	0	-1.54654	0	-2.08869	0	-1.5278	0	-0.0629235	0	0.966907	0	0.309161	0	0.808652	0	5.99063	0	-3.44621	0	-0.598862	0	0	0	-2.18366	0	-0.556553	0	-2.00885	0	-0.838311	0	0	0	-1.09574	0	0.184592
SS18	0	0	0	0	0.186848	0	0	0	0	0	0.548952	0	0	0	-0.267457	0	0	0	0	0	0	0	0	0	0	0	0	0	-0.33832	0	0	0	0	0	0	0	0	0	0	0	0	0	0	0	0.589482	0	0	0	0
SSRP1	0	4.0123	1.38706	3.4728	0	3.93956	0	2.49373	0	0.694956	-1.01133	5.23522	0	1.45913	0.352345	0.974878	0	1.61843	0	3.38078	0.385292	2.4038	0	2.69982	0	0.175783	0	0.940551	3.92556	0.802859	0	1.73009	0	0.843069	0	1.34973	0	0.715416	0	1.00072	0	0.433727	0	1.53743	0	1.75893	0	1.73225	0
STAT1	18.333	17.3045	0.38999	5.60245	-1.7722	7.77567	0.548277	3.17122	-0.351733	4.8346	-0.783618	5.6414	-1.28932	6.90177	0.0998148	6.53219	-0.899348	1.66071	-4.19013	11.7504	-0.823921	15.1846	-1.31355	3.3657	-0.820247	0.875372	0	1.21861	1.14706	5.65104	-0.569016	8.53765	0.78795	2.15484	-1.97985	10.2871	-0.209173	5.29071	2.68925	9.05703	-0.262751	2.09472	1.23935	5.06576	-0.10306	0.186097	-3.74486	5.7904	0
STAT2	5.25238	18.2908	-0.144148	6.74465	0	8.83349	0.278343	2.15128	0.250632	3.79681	0	5.94643	0	2.07771	0	1.05182	0	1.31524	0	4.91055	0	7.34936	0	1.8419	0	1.08892	0	0.361648	0	3.99072	0	8.51132	0	0.261909	0	1.46009	0	2.33832	0	1.51087	0	0.441702	0	2.35667	0.488946	0.070537	0	1.27958	0
STAT3	-0.369314	7.27925	-2.2358	6.76378	-0.421253	9.37844	-0.439341	3.11485	-0.352809	6.18288	0.263895	7.70737	0.283759	2.76818	3.95923	4.3949	-0.933512	3.21029	0	5.48528	-0.430203	13.2337	1.22015	2.99687	-0.760453	3.17511	-0.344143	1.44956	-1.06426	6.86288	0.0297494	10.0178	-2.25782	2.73876	0	5.64454	-1.64626	6.95354	0.98683	2.37739	1.22701	6.05162	-0.522379	4.71267	0	1.50102	0.455835	4.47992	-0.66113
STAT4	0.137566	0.0815522	0	0.324834	-0.201217	2.04031	0	0.618457	0	0.300814	0	0.726031	0	0.00563266	0.815866	0.469937	0.651664	1.03069	0	2.12762	-0.320297	2.15353	0.448016	0.780818	-0.0176906	0.218742	-0.555016	0.0421932	0	1.42794	-0.196088	0.898095	0.660214	0.290319	0	1.72658	-0.352659	0.140964	0	1.3822	4.91801	0.130918	-0.379599	1.46693	0	0.0387102	0	0.468787	0
STAT5A	0.195238	7.97815	0	2.40388	0	2.314	0	1.54161	0	1.25481	0	3.38642	0	1.09157	0	1.89275	0	3.58275	0	2.51582	0.378597	6.89335	0	4.35299	0.348934	1.20495	0	1.04378	0	2.07751	0	3.024	0	2.01062	0	1.44152	0	1.20535	0	3.87709	0	0.455126	0	2.42601	0	0.207851	0	4.67922	0
STAT5B	-0.100826	8.88527	0	4.69832	0	6.3396	0	3.7269	0	5.69381	0	3.53806	0	1.24064	0	9.0575	0	6.42207	0	2.55118	0.260803	14.9704	0	7.55423	0	7.0993	0	1.30898	0	4.22834	0	6.12645	0	6.65369	0	2.33412	0	3.35813	0	0.669989	0	4.97974	0	8.42213	0	0.209967	0	1.96291	0
STAT6	0	1.29366	-0.802838	3.13535	0	2.85868	0	0.701343	0	2.26163	0	2.65398	0.262473	0.587319	0	6.29381	0	6.14319	0	1.87619	0	3.80947	0	3.61312	0	5.08441	0	0.719431	0	1.27644	0	3.15015	0	7.86065	0	1.51489	0	1.66044	0	0.878395	0	1.96863	0	4.22122	-0.366402	0.0556302	-0.356712	0.263335	0
SUB1	1.96373	0	-0.0493616	0	-1.00395	0	3.1712	0	11.645	0	-1.95201	0	3.13603	0	1.01278	0	-3.63317	0	-5.59447	0	0.572296	0	0.525664	0	2.98192	0	1.3892	0	0.152164	0	3.21734	0	-6.71765	0	-0.422404	0	-1.75447	0	-1.67352	0	-2.69079	0	15.6036	0	-0.427479	0	-1.26908	0	0.580469
SUPT3H	0	0	0	0	0	0	0	0	0	0	0	0	0	0	-0.533908	0	0	0	0	0	0	0	-0.393223	0	0	0	0	0	0	0	0	0	0.445336	0	0	0	0	0	0	0	0	0	0	0	0	0	0	0	0
SUPT4H1	0	0	0	0	-0.287878	0	0.285666	0	0	0	-0.261381	0	1.57144	0	-0.573133	0	0.259205	0	0.338203	0	0.528527	0	0.309844	0	-0.718437	0	0.444984	0	0	0	0	0	0	0	0	0	-0.387676	0	-0.757938	0	0	0	0	0	0	0	0	0	0.676173
SUPT5H	0	1.6739	0	8.27891	0.338336	10.9862	0.264883	1.64839	0	4.57025	0	8.02888	0	2.27267	0	1.36627	0	0.318216	0	1.88772	0	9.03501	0	1.01141	0	0.60631	0	0.258713	0	6.26507	0	8.88243	0	0.566727	-0.570136	0.494284	0	4.09344	0	0.896029	0.399229	0.188238	0	1.59941	0	0.109151	0	0.830334	0
T	0	7.86999	0	6.99299	0	8.19846	0	2.72314	0	7.0619	0	10.3097	0	1.82465	0	10.5845	0	9.92656	0	3.2536	0	15.7232	0	13.0046	0	8.515	0	1.55975	0	5.59158	0	7.26502	0	9.30882	0	3.9055	0	4.79394	0	1.45725	0	6.53157	0	10.2772	0	2.29617	0	1.32918	0
TADA3	0	0	0	0	0.154051	0	0	0	0	0	0	0	0	0	0	0	0	0	0	0	0.190682	0	0.404947	0	0	0	0	0	-0.620159	0	0	0	0	0	0	0	0	0	0	0	0.492678	0	0	0	0	0	0	0	0
TAF1	0	6.022	0	9.93255	0	11.6804	0	2.66369	0	7.99498	0	10.2336	0	2.75752	0	3.62144	0	1.14159	0	3.42772	0	17.3334	0	2.24753	0	1.80538	0	0.448078	0	8.43817	0	10.876	0	1.60296	0	1.77638	0	8.60919	0	1.85809	0	2.11609	0	7.32152	0	3.36917	0	1.2169	0
TAF10	0	0	0	0	0	0	0	0	0	0	0	0	0.52594	0	0	0	0	0	0	0	0	0	0	0	-0.41867	0	0	0	0	0	0	0	0	0	0	0	0	0	0	0	0	0	0	0	0	0	0	0	0
TAF7	0.6121	0.733901	-1.10037	6.52764	1.71664	7.83079	0	0.462713	0.0126161	2.96428	1.44124	6.75277	0	0.326194	-0.244796	2.09258	0.672737	0.723315	-0.390477	1.48854	-0.13538	5.47033	-0.26982	0.576921	-0.863799	0.0604812	-0.721287	0.769739	-2.43794	7.62166	-0.358376	15.2198	0.731197	0.346189	-0.364648	0.374227	1.79788	0.387616	-0.314973	0.862791	0	0.410065	-2.13641	1.69886	0.438047	0.0611366	-0.957326	0.593246	0
TAF9	0.147568	0	0	0	0	0	0	0	0	0	0	0	-0.200034	0	0	0	0	0	0	0	0	0	0	0	0	0	0	0	-0.68578	0	-0.325365	0	0	0	0	0	0	0	0	0	0	0	0	0	0	0	0	0	0
TAL1	0	5.89105	0	8.7898	0	8.75865	0	2.466	0	4.55955	0	8.98434	0	2.44222	0	6.82975	0	5.79647	0	10.5361	0	11.0369	0	10.0236	0	4.27599	0	8.91924	0	5.02573	0	9.13019	0	8.98178	0	6.19851	0	3.01628	0	2.826	0	3.2109	0	7.71886	0	1.46573	0	11.2642	0
TBL1X	0	0.0622911	0	5.41073	0	7.1862	0	0.245232	0	1.28002	0	5.12964	0	0.151552	0	0.198624	0	0.0425174	0	0.0825681	0	2.85134	0	0.0694115	0	0.0141612	0	0.00455156	0	3.00409	0	3.62718	0	0.13676	0	0.354732	0	0.157566	0	0.276408	0	0.384842	0	0.797928	0	0.0013088	0	0.000674577	0
TBL1XR1	-0.180346	2.29554	0	1.79108	-0.0551697	6.99326	0	1.8855	0	3.29626	0	3.77934	0	0.865595	0	2.39973	0	1.19285	0	3.26209	0	8.91805	-0.418648	2.36336	0	0.642651	0	0.647564	-0.326218	3.51297	-0.160055	5.76393	0	1.4236	-0.403616	1.12432	0	5.53707	0	2.82643	0	1.57004	0	1.58141	0	0.305815	0	1.30194	0
TBPL1	0	0	0.0908704	0	0	0	0	0	0	0	0	0	0	0	0	0	0	0	0	0	0	0	0.808085	0	0	0	0.440751	0	0	0	0	0	0	0	0	0	0	0	0	0	0	0	-0.373439	0	0	0	0	0	0
TBX2	0.079879	0	-0.133854	0	0	0	0	0	0	0	0	0	0	0	0	0	0	0	0	0	0	0	0	0	0	0	0	0	0	0	0	0	0	0	0	0	0	0	0	0	0	0	0	0	0	0	0	0	0
TBX21	0	5.47615	0	3.12098	0	4.8928	0	3.86374	0	5.55564	0	2.98783	0	2.08737	0	6.76625	3.12121	4.65502	0	5.3268	0	12.8559	3.97684	9.49124	0	5.0889	0	1.79577	0	3.79135	0	4.96513	-0.30336	6.93203	0	4.74108	0	5.68716	0	1.42726	0	2.41118	0	6.36915	0	0.157951	0	1.16815	0
TBX3	0	0	0	0	0	0	0	0	0	0	0	0	0	0	0	0	0	0	0	0	0	0	0	0	0	0	0	0	0	0	0	0	0	0	0	0	0	0	0	0	0	0	0	0	0	0	0	0	0
TBX5	0	0.0262793	0	0.807878	0	0.839111	0	1.66924	0	0.656483	0	1.47083	0	0.592517	0	0.432959	0	0.403423	0	0.322783	0	1.00662	0	0.674293	0	0.906104	0	0.259613	0	0.32671	0	1.10471	0	0.625886	0	1.15994	0	0.227834	0	1.15204	0	0.30376	0	0.178427	0	1.05689	0	0.605409	0
TCERG1	0	0	0	0	0	0	0	0	0	0	0	0	0	0	0	0	0	0	0	0	0	0	-0.314891	0	0	0	0	0	0	0	0	0	-0.378933	0	0	0	0	0	0	0	0	0	0	0	0	0	0	0	0
TCF12	0	4.04861	0	8.01802	-0.191974	6.6718	0	5.04403	0	7.97666	0	5.79031	0	2.6544	0	5.05723	0	2.4387	0	6.75164	0	14.9365	0	6.76583	0	1.88973	0	2.5362	0	8.0542	0	6.90231	0	6.10415	0	5.75326	0	7.94901	0	1.57378	0	2.71402	0	6.47858	0	7.29062	0	2.42553	0
TCF21	0	2.13999	0	4.83431	0	1.788	0	2.07878	0	3.77403	0	3.77969	0	0.752688	0	2.35882	0	0.746871	0	1.67205	0	7.02581	0	0.9265	0	0.139502	0	0.472644	0	2.4153	0	1.80361	0	2.22261	0	2.19379	0	0.29187	0	0.475927	0	2.7727	0	4.16582	-0.208964	8.67194	0	3.46462	0
TCF4	0.192664	5.073	-0.173487	4.73019	0.04106	5.18395	17.276	11.5435	0.130459	8.58441	0.427581	4.79123	-1.69305	4.07892	0	4.34827	-0.408111	2.94797	0	6.52184	0.43729	11.4294	0	5.32945	-0.492086	2.28132	-0.878177	2.7944	-0.751529	4.57742	0	3.07605	0	4.02982	-1.13758	2.45718	4.83726	4.10604	0	3.39569	0	1.6329	0	7.02254	2.80456	1.40391	7.57162	1.53525	0
TCF7	-0.550925	2.31073	0.141755	3.89171	0.177436	4.92455	-0.226358	3.40397	0	2.60436	0	1.53955	0	1.09591	-1.7727	2.74784	0.331672	2.1911	0	3.41137	0	4.73064	-2.28983	4.50728	0.352679	1.19254	-0.24835	0.382241	-0.473131	3.23007	-0.798506	3.9175	-1.52305	2.02332	0	0.886009	-2.56459	1.06729	0	1.60219	4.10845	0.960435	0.807273	2.20284	0	0.631343	0	2.29814	0
TCF7L1	0	2.87458	0	6.15857	0	6.90918	0	4.45145	0	8.44617	0	5.07087	0	1.98876	0	5.66286	0	3.30762	0	5.53013	0	14.2718	0	4.82553	0	2.45452	0	1.86936	0	6.56702	0	6.28955	0	6.65656	0	4.78195	0	7.74583	0	2.10675	0	3.295	0	3.97636	0	0.943324	0	2.52453	0
TCF7L2	0	3.85563	0	6.89413	0	7.08857	0	2.40928	0	3.52911	0	6.77188	-0.293563	3.2602	0	3.37327	0	3.7529	10.0061	4.58281	0	9.92273	0	6.55689	0	3.23547	0	3.04207	0	6.17449	0	7.31978	0	2.86353	0.405782	5.19967	0	4.38244	0	2.17191	0	2.48001	0	2.05334	0.408787	0.869745	0	2.9079	0
TEAD1	0	3.48612	0	3.69474	0	4.06085	0	2.83197	0	0.979081	0	3.88141	0	1.64249	0	3.80277	0	1.85462	0	3.3235	0	6.07938	0	1.75443	0	0.24342	0	1.42102	0	4.17522	0	3.05127	0	2.35926	0	3.64553	0	1.51429	0	2.30365	0	1.4455	0	3.04973	0	5.85047	0	3.486	0
TEAD2	0	1.68503	0	3.66976	0	4.46499	0	1.11771	0	1.20629	0	1.11899	0	1.36889	0	1.75173	0	1.04723	0	1.16296	0	7.23446	0	1.1868	0	0.64388	0	1.04646	0	2.29524	0	2.56358	0	0.573925	0	2.11118	0	1.54668	0	2.29819	0	0.318904	0	3.77451	0	0.449608	0	2.67747	0
TEAD4	0	3.46578	0	3.6957	0	7.55415	0	2.64068	0	1.65692	0	4.41068	0	1.69063	0	3.06003	0	0.882754	0	1.87682	0	7.1762	0	2.32039	0	0.173136	0	0.513077	0	2.30137	0	4.67743	0	1.07504	0	2.72321	0	1.48963	0	3.23224	0	1.58588	0	2.68915	0	4.59105	0	1.99952	0
TERF1	0	1.00312	0	0.933487	0	1.19759	0.571198	2.48905	0	2.56805	0	1.4355	0	2.0393	0	0.795668	0	2.34784	0	2.2146	0	5.33166	0.31563	1.19587	0	1.65651	0	0.372161	0	2.02239	0	1.41848	0	0.593164	0	0.301694	0	6.56517	0	0.329095	0	1.79556	0	2.56685	0	0.0694589	0	0.582578	0
TERF2	0	1.7297	0	1.395	0	0.872891	0	2.48113	0	1.11718	0	2.36338	0	3.39834	0	0.497007	0	4.06929	0	4.15157	0	5.01317	0	2.98816	0	2.86545	0	1.40402	0	1.71595	0	1.32402	0	1.43793	0	1.6709	0	4.60973	0	1.37842	0	0.989863	0	1.14755	0	0.31274	0	1.32596	0
TFAM	0	0.176314	0	0.176314	0	1.32402	0	0.161255	0	0.177994	0	0.176314	0	0.176314	0	0.221914	0	0.163081	0	0.148725	0	2.76752	0	0.148725	0	0.221914	0	0.176314	0	1.12146	0	0.195333	0	0.176314	0	0.161255	0	0.224165	0	0.13999	0	0.176314	0	0.176314	0	0.161255	0	1.32402	0
TFAP2A	0	1.37135	0	6.43875	0	7.28244	0	2.10719	0	2.3431	0	4.91266	0	0.682084	0	1.79589	0	0.854324	0	2.72054	0	9.82773	0	1.50146	0	0.352741	0	0.644111	0	5.4003	0	2.94669	0	0.975251	0	1.72996	0	0.577547	0	1.62121	0	2.63246	0	3.56996	0	3.4464	0	2.28256	0
TFAP2C	0	0.988486	0	5.82316	0	6.44636	0	1.17523	0	2.59834	0	6.47502	0	0.541367	0	1.53739	0	0.398043	0	3.28223	0	10.448	0	2.4188	0	0.224903	0	0.476608	0	4.92288	0	4.42139	0	0.9744	0	1.98673	0	0.642807	0	1.95269	0	1.14513	0	2.33722	0	0.541261	0	2.38816	0
TFAP4	0	2.4571	0	5.55773	0	5.16575	0	1.61604	0	6.36642	0	5.20701	0	0.384651	0	1.69159	0	0.846088	0	2.61611	0	6.89861	0	0.746926	0	0.0890617	0	0.250493	0	5.50471	0	5.95445	0	1.5846	0	0.320374	0	0.636281	0	1.61362	0	0.838677	0	2.4419	0	0.16424	0	0.963882	0
TFDP1	0	0.963635	1.33109	13.0929	0	6.98599	-0.173386	0.370999	0.178893	4.43411	-0.760096	13.1043	0	0.476343	0	0.586897	0	0.765472	0	1.79679	0	5.16253	0	0.997921	0	0.495417	0	0.0415464	4.55131	12.3238	0	4.19729	0	0.970592	0	0.927911	0	0.858562	0	0.647138	0	0.45009	0	2.07568	0	0.0342221	0	0.511105	0
TFDP2	0	0	0	0	0	0	-0.212662	0	-0.202542	0	-0.207847	0	0	0	0	0	1.83321	0	-0.305995	0	0	0	0.354598	0	0	0	0	0	0	0	0	0	0	0	0	0	0	0	0	0	0	0	0	0	0	0	0	0	0
TFEB	0	0	0	0	0	0	0	0	0	0	0	0	0	0	0	0	0	0	0	0	0	0	0	0	-0.245464	0	0	0	0	0	0	0	0	0	0	0	0.433397	0	0	0	0	0	0	0	0	0	0	0	0
TFEC	0	0	0	0	0	0	0	0	0	0	0	0	0	0	0	0	0	0	-0.689665	0	0	0	0	0	0	0	0	0	0	0	0	0	0	0	0	0	0	0	0	0	0	0	0	0	0	0	0	0	0
TGFB1I1	0	0	0	0	0	0	0	0	0	0	0	0	0	0	0	0	0	0	0	0	0	0	0	0	0	0	0	0	0	0	0	0	0	0	0	0	0	0	0	0	0	0	0	0	1.38964	0	0	0	0
TGIF1	0.634043	0	-0.131756	0	-0.206059	0	-0.690368	0	-0.158588	0	0.85037	0	0	0	-2.5031	0	-0.485421	0	-0.632681	0	-0.242388	0	-0.436652	0	0	0	0	0	-1.7794	0	-0.705812	0	0	0	0	0	0.608751	0	0.419086	0	1.36665	0	-0.594961	0	0	0	0	0	0
TGIF2	0	0.907153	0	6.32445	0	5.06645	0	0.235442	0	3.33379	0	8.65988	0	0.0801854	0	0.992951	0	0.482689	0	0.735307	0	3.23553	0	0.410599	0	0.0499423	0	0.0374503	0	7.35982	0	6.99227	0	0.658207	0	0.757699	0	0.0783656	0	1.19126	0	0.0161379	0	0.479479	0	0.0214207	0	0.884856	0
THAP1	0	1.07074	0	4.71852	0	7.16334	0	0.0940786	0	4.56312	0	5.2007	0	0.0797365	0	0.227844	0	0.252221	0	1.10079	0	3.22185	0	0.538646	0	0.164702	0	0.0496837	0	4.46291	0	5.49088	0	1.27468	0	0.114874	0	0.199442	0	0.158758	0	0.0554032	0	0.293981	0	0.00934444	0	0.673944	0
THAP11	0	0.65098	0	3.36943	0	1.42501	0	0.310299	0	4.29766	0	2.66126	0	0.197487	0	0.558649	0	0.406148	0	0.256144	0	1.98075	0	1.48944	0	1.83406	0	0.278714	0	0.972035	0	4.45244	0	0.616809	0	0.254771	0	1.637	0	0.142805	0	0.879961	0	0.522164	0	0.121018	0	0.483624	0
THAP2	0	0	0	0	0.170031	0	0	0	0	0	0	0	0	0	0	0	0	0	0	0	0	0	0	0	0	0	0	0	0	0	0	0	0	0	0	0	0	0	0.0573082	0	0	0	0	0	0	0	0	0	0
THAP5	0	0	0	0	0.191494	0	0	0	0	0	-0.242621	0	0	0	0	0	0	0	0	0	0	0	0	0	0	0	0	0	0	0	0	0	0	0	0	0	0	0	0	0	0	0	0	0	0	0	0	0	0
THRAP3	0.386977	0	0.0825574	0	-0.727374	0	0	0	0.396569	0	-0.239482	0	0	0	0.333407	0	0.356231	0	-0.281919	0	1.2992	0	-0.0224816	0	0	0	0	0	0	0	-0.285237	0	0	0	0	0	0.272701	0	0.447951	0	0	0	-0.925334	0	0	0	0	0	0.105149
TLX1	0	6.42018	0	4.88465	0	3.01152	0	0.71351	0	0.546428	0	6.6343	0	0.26812	0	6.01205	0	4.59109	0	1.57544	0	6.06092	0	7.02609	0	1.71015	0	0.349928	0	1.29561	0	3.35595	0	5.4247	0	0.401734	0	1.28247	0	0.780405	0	1.88908	0	2.33639	0	0.131431	0	0.648472	0
TMF1	-0.316313	0	-0.16202	0	0	0	0	0	0	0	0	0	-0.339024	0	0	0	0.0993035	0	0	0	-0.301717	0	0	0	0	0	0	0	0	0	0	0	0	0	0	0	0	0	0	0	0	0	0	0	0	0	0	0	0
TOX	0	0	0	0	0.194611	0	0	0	0	0	0.429854	0	0	0	-2.10106	0	0	0	0	0	0	0	0	0	0.867685	0	0	0	-0.420026	0	0	0	0.934438	0	0	0	0	0	0	0	5.33043	0	0	0	0	0	0	0	0
TOX2	0	0	0	0	0	0	0	0	0	0	0	0	0	0	0	0	0	0	0	0	0	0	0	0	-0.5247	0	0	0	0	0	0	0	0	0	0	0	0	0	0	0	2.37699	0	0	0	0	0	0	0	0
TOX4	0.0376599	0	0	0	0	0	0	0	0	0	0	0	0	0	0	0	0	0	0	0	0	0	0	0	0	0	0	0	0	0	0	0	0	0	0	0	0	0	0	0	0.403379	0	0	0	0	0	0	0	0
TP53	0	9.89992	0	7.85912	0	14.295	0	4.71023	0	10.2925	0	6.47978	0	4.19332	0	4.89835	0	2.508	0	4.75003	0	13.7377	0	3.06332	0	2.327	0	1.62295	0	5.06207	0	17.0276	0	1.98092	0	3.4452	0	2.17061	0	2.62619	0	1.8058	0	10.8634	0	3.34429	0	2.97503	0
TP63	0	4.23545	0	2.82725	0	5.21087	0	1.30121	0	3.42144	0	3.22234	0	1.5576	0	1.62121	0	0.929856	0	2.02467	0	8.29689	0	3.55826	0	0.649337	0	1.01655	0	2.51494	0	1.03789	0	1.42871	0	2.98274	0	0.629045	0	1.32618	0	1.45996	0	4.64953	0	1.8691	0	1.68598	0
TP73	0	3.25179	0	4.7247	0	4.10613	0	1.36366	0	3.00425	0	3.3823	0	0.81098	0	1.99562	0	1.02469	0	1.7081	0	4.54234	0	2.70504	0	1.55921	0	0.724811	0	2.86931	0	2.85927	0	1.09638	0	1.60952	0	1.24714	0	1.387	0	3.2668	0	2.24245	0	3.10601	0	0.758251	0
TRERF1	0	0	0	0	0	0	0	0	0	0	0	0	0	0	-0.276213	0	0	0	0	0	0	0	0	0	0	0	0	0	0	0	0	0	0	0	0	0	0	0	0	0	0.454519	0	0	0	0	0	0	0	0
TRIM22	13.2278	2.06069	-0.329168	3.00317	-0.767006	3.24963	1.63958	0.946149	-0.651001	2.13524	-0.8602	2.56075	0.244278	2.46603	0.46284	0.765468	-0.589818	2.64936	0.421618	3.6	0.427558	3.12854	0.493095	1.19781	0.139337	0.410085	-0.613903	0.433365	0	2.11739	0.311004	7.83308	0.836245	1.38654	0	1.79881	0	2.03036	-0.987196	0.561422	-0.565898	0.554641	0	1.31482	0.458563	0.395066	0	0.744364	1.0864
TRIM24	0	1.1108	0	4.43793	0	7.09254	0	1.75206	0	4.22549	0	3.58381	0	1.42617	0	1.48277	0	3.21107	0	2.00779	0	5.00678	0	2.23793	0	0.398023	0	1.66708	0	4.41063	0	3.67868	0	0.317806	0	1.32887	0	1.64557	0	2.47101	0	1.49173	0	1.85214	0	0.0769869	0	0.972164	0
TRIM28	-0.168956	5.96012	0.246525	4.84828	0	4.8239	0	2.49511	0	3.25659	0	4.3621	0	3.18788	-0.249937	3.33655	0	2.95365	0	5.79324	0	5.27851	0	5.3203	-0.314851	1.97341	-0.27434	2.22765	-0.385823	5.07565	0	6.41598	0	3.7933	-0.406925	4.98297	0	1.66053	0	3.70992	0	0.802318	0	2.99977	0	0.675955	0	2.39454	0
TRIM58	0	0	0	0	0	0	0	0	0	0	0	0	0	0	0	0	0	0	0	0	0	0	0	0	0	0	0	0	0	0	0	0	0	0	0	0	0	0	0	0	0	0	0	0	0	0	0	0	0
TRIP11	0	0	-0.202086	0	0.159047	0	0	0	0	0	0	0	-0.241021	0	0	0	0	0	0	0	0	0	0	0	0	0	0	0	0	0	0	0	0	0	0	0	0	0	0	0	0	0	0	0	0	0	0	0	0
TRRAP	0	0.386943	0	7.44597	0	6.50044	0	0.443964	0	2.62039	0	7.26304	0	0.211433	0	1.09374	0	1.24227	0	1.78541	0	5.02112	0	1.42345	0	0.0312861	0	0.162164	0	5.03225	0	12.1039	0	0.883819	0	0.490996	0	0.178732	0	0.300166	0	0.0767988	0	1.1127	0	0.0902253	0	0.847768	0
TSC22D1	-0.25009	0	-0.219673	0	-0.671015	0	0	0	-1.11945	0	0	0	-0.481434	0	-0.113419	0	0	0	0	0	-0.409533	0	0	0	0.130732	0	7.14353	0	-0.294539	0	0	0	0	0	0.0124606	0	0	0	-0.339638	0	0	0	0	0	1.18198	0	7.51147	0	0.99664
TSC22D2	0.131362	0	0	0	0	0	0	0	0	0	0	0	0	0	0	0	0	0	0	0	0	0	0	0	0	0	0	0	0	0	0	0	0	0	-0.360812	0	0	0	0	0	0	0	0	0	0	0	0	0	0.354496
TSC22D3	-2.34508	0	-1.92881	0	-6.47357	0	-5.32489	0	2.95049	0	-1.65715	0	-1.28114	0	4.35651	0	-3.54031	0	5.85597	0	0.125012	0	5.04555	0	-14.3751	0	0.212918	0	-0.0178832	0	3.30164	0	-6.13679	0	-1.46867	0	7.75279	0	-0.013274	0	-1.85637	0	-4.40565	0	-2.61506	0	-0.5706	0	-1.3079
TSC22D4	0.139604	4.02621	0	5.32141	0.219205	2.11338	0	4.45351	0	3.22385	0	1.5124	-0.260615	1.02234	0	2.1405	0	2.01198	0	4.24932	0.60254	7.02174	0	0.755615	0.359695	2.7114	0	1.3495	0	3.35065	0	1.82945	0	1.86584	0	1.84014	-0.464199	2.0913	0	3.68343	0	2.3227	0	1.5562	0	0.70013	0	2.09862	0
TSG101	-0.106143	0	0	0	-0.254871	0	0	0	0	0	0	0	0	0	0	0	0.298769	0	0.407983	0	0	0	0	0	0	0	0	0	-0.656026	0	0	0	0	0	0	0	0	0	0	0	0	0	0	0	0	0	0	0	0
TSHZ1	0	0.224597	0	1.74299	0	1.45333	0	1.06585	0	0.541249	0	1.57182	0	0.35464	0	1.91579	0	1.06703	0	1.15233	0	1.04963	0	0.72724	0	0.257952	0	0.413262	0	1.18563	0	0.604945	0	1.29045	0	1.38079	0	0.359402	0	1.89312	0	0.573845	0	0.0677043	0	0.262622	0	0.531555	0
TTF1	0	4.28928	0	4.11123	0	6.11946	0	1.40696	0	0.683037	0	4.51694	0	0.326187	0	3.2979	0	0.849761	0	2.48022	0	3.73714	0	1.53936	0	0.232242	0	0.982151	0	2.35597	0	4.18671	0	1.02145	0	1.0951	0	0.456774	0	1.31848	0	0.905061	0	3.25843	0	0.130651	0	1.29084	0
TULP4	0	0	0	0	-0.208618	0	0	0	0	0	0	0	0	0	0.529815	0	0	0	0	0	0	0	0	0	0	0	0	0	0	0	0	0	0	0	0	0	0	0	0	0	0	0	0	0	0	0	0	0	0
TWIST2	0	0	0	0	-0.310085	0	0	0	0	0	0	0	0	0	0	0	0	0	0	0	0	0	0	0	0	0	0	0	0	0	0.739466	0	0	0	0	0	0	0	0	0	0	0	0	0	0	0	0	0	0
UBE2L3	-0.0801124	0	0.000929618	0	0	0	-0.360679	0	0.630539	0	0.779915	0	0.992728	0	0	0	0	0	0	0	0.534695	0	0.39865	0	0	0	0	0	0	0	0.626313	0	0	0	-0.38211	0	0.390431	0	0.420429	0	0	0	0	0	0	0	0	0	-0.471621
UBE3A	0	0	0	0	0.189473	0	0	0	0	0	0	0	0	0	0	0	0	0	0	0	0.289446	0	0	0	0	0	0	0	0	0	0	0	0	0	0	0	0	0	0	0	0	0	0	0	-0.504762	0	0	0	0
UBTF	0	0.755359	0	4.01224	0	6.57625	0	1.68263	0	2.93309	0	3.43116	0	1.16581	0	1.218	0	1.23568	0	2.07109	0	6.62628	0	0.692808	0	0.980336	0	0.551024	0	4.26537	0	2.89133	0	1.36547	0	0.979253	0	0.67631	0	0.611251	0	0.750348	0	1.80976	0	0.397376	0	0.405496	0
USF1	0	1.45339	0	9.8736	0	9.47039	0	1.4682	0	6.08826	0	6.71828	0	0.989823	0	1.77174	0	1.35921	0	3.81786	0	10.57	0	1.30513	0	0.653008	0	0.357317	0	8.23096	0	7.87743	0	1.84419	0	2.33315	0	3.02274	0	2.30223	0	1.15124	0	3.44757	0	0.985452	0	0.586774	0
USF2	0	3.963	0	6.47702	0	7.24812	0.996312	3.74964	0	6.05961	0	5.93655	0	3.24326	0	5.20473	0	1.5261	0	4.85296	0	11.5715	0	2.59782	0	1.70917	0	0.71845	0	5.16319	0	5.34474	0	2.03983	0	3.72512	0	6.14906	0	1.81776	0	2.76948	0	5.17817	0	0.200231	0	1.33393	0
USP16	0	0	0	0	0.158549	0	0	0	0.522513	0	0.510227	0	0	0	0	0	0	0	-0.295407	0	0	0	0	0	0	0	0	0	-0.342617	0	0	0	0	0	0	0	0	0	0	0	0	0	0	0	0	0	0	0	0.333666
VDR	0	5.49572	0	5.58317	0	5.52879	0	3.13495	0	5.51033	0	7.0853	0	1.53719	0.812709	3.33811	0	1.20339	0	3.94106	0	6.22454	0	2.35733	0	2.17142	0	1.39557	0	4.35132	0	6.16933	0	1.96023	0	2.83592	0	6.02136	0	6.71526	0	2.31552	0	3.54231	0	2.62559	0	1.65693	0
VEZF1	0	1.30062	0	3.52427	0	5.09826	0	1.50328	0	3.02658	0	4.91748	0	0.259654	0	1.47148	0	2.07763	0	1.43023	0	5.60257	0	0.545165	0	0.462769	0	0.129434	0	2.77012	0	1.93042	0	0.433259	0	0.525077	0	0.844663	0	1.2429	0	0.362777	0	1.6937	0	0.367801	0	0.796313	0
WHSC1	0	0.124535	0	0.5557	0	1.27331	0	1.21416	0	0.811681	0	3.42823	0	0.0421462	0	0.110472	0	1.51542	0	1.81457	0	2.14454	0	2.18135	0	0.536013	0	1.19403	0	0.113099	0	1.25421	0	1.26218	0	2.17323	0	0.471018	0	1.80938	0	0.429324	0	0.0694585	0	0.0348505	0	0.246546	0
WIZ	0	0.195333	0	4.63686	0	0.221914	0	0.221914			0	4.63686			0	0.195333	0	0.177994	0	0.176314	0	0.179903	0	0.195333	0	0.195333	0	0.221914			0	2.466	0	0.221914	0	0.221914	0	0.198298	0	0.223028	0	0.221914	0	0.221914	0	0.221914	0	0.195333	0
WT1	0	0.450939	0	1.14262	0	2.26887	0	0.12368	0	0.740372	0	3.58179	0	3.06977	0	1.71873	0	0.578626	0	0.549852	0	2.52894	0	0.66839	0	0.551349	0	0.0337895	0	0.667651	0	0.881293	0	0.528324	0	1.66799	0	1.09779	0	0.560063	0	0.853244	0	1.63039	0	0.337561	0	0.771802	0
WWTR1	0	2.07155	0	1.74113	0	2.82593	0	1.40769	0	1.42699	0	2.30697	0	1.70467	0	1.11048	0	1.11158	0	0.970857	0	2.61189	0	2.24355	0	0.0884128	0	0.417454	0	0.466331	0	2.68487	0	0.462893	0	0.886322	0	1.00366	0	0.118293	0	0.872735	0	1.90304	0	0.810714	4.23508	1.46084	0
XBP1	-1.56417	0.213416	-2.40325	9.3734	0.0303546	10.8056	3.86511	3.58607	24.7687	16.7103	1.89287	9.46886	-1.84887	1.46727	-2.94915	1.11567	4.28372	0.176523	-0.975799	0.877603	-1.59832	7.76404	3.81368	0.263208	-4.16742	0.0855025	-0.230496	0.533707	-2.6185	4.83413	-0.749102	8.73081	3.53876	0.819669	-0.330635	1.03356	-5.27263	0.610067	-1.02538	0.474761	-1.00405	0.439686	-5.11032	0.777872	-1.28033	0.327304	-1.80664	0.442536	0.0640188
YAF2	0	0	0	0	0.308988	0	0	0	0	0	0	0	0	0	0	0	0	0	0	0	-0.23799	0	0	0	0	0	0	0	0	0	0	0	0	0	0	0	0	0	0	0	0	0	0	0	0	0	-0.393626	0	0
YAP1	0	5.78622	0	3.78228	0	5.9074	0	1.96086	0	1.64172	0	4.53418	0	2.36946	0	1.28945	0	0.787513	0	3.84995	0	4.96496	0	3.16249	0	0.166475	0	0.84198	0	1.32629	0	4.11098	0	1.60678	0	2.28634	0	1.30058	0	0.50945	0	1.11021	0	4.11896	0	8.61996	0	2.82035	0
YBX1	-1.02664	1.30474	2.05118	1.84839	0.544852	3.89269	-1.6387	2.16939	-0.795277	0.32207	-0.148757	1.93219	0.354727	3.26699	-1.17641	1.71968	-1.65886	2.96971	6.93917	1.76476	-2.42567	1.95957	3.81143	2.47337	-1.69283	0.498066	-1.33023	1.69232	0.0472446	1.18839	6.70201	0.676815	1.2573	0.588412	0.388784	0.808635	-0.508696	2.39458	1.03462	3.72187	-1.83927	0.61713	0.427393	0.467101	-1.81572	1.87449	0.485624	1.32132	0.374248
YEATS4	0	0	1.34653	0	0	0	0	0	-0.198672	0	-0.461356	0	0	0	0	0	0	0	0	0	0	0	0	0	0	0	0	0	3.91199	0	0	0	0	0	0	0	0	0	0	0	0	0	0	0	0	0	0	0	0
YWHAB	-0.177679	0	-1.08815	0	0.564423	0	-0.96338	0	-0.33739	0	-0.508895	0	-0.7304	0	-0.756472	0	-2.33829	0	-0.173117	0	-0.364275	0	-0.315914	0	0.78415	0	-1.78048	0	-0.872895	0	1.37283	0	-3.10645	0	2.76587	0	0	0	-0.390285	0	1.16741	0	0.580643	0	-0.304248	0	0.177908	0	1.39858
YY1	-0.12966	4.94901	0.0613275	7.14113	0.435436	9.17496	0	2.73428	0	6.09927	0	6.62343	-0.249684	2.76909	0	3.43106	0	0.883823	-0.518813	3.88274	0.286194	12.2742	0	2.86653	0	1.28492	-0.291277	0.504822	0	8.49436	0	10.1524	0	2.9333	0	1.313	0	7.70272	0	2.31081	0	1.74417	0	4.54775	0	1.11895	0	1.30198	0
ZBED1	0	1.72381	0	2.98246	0	3.66554	0	4.4027	0	2.5297	0	1.09545	0	3.68772	0	4.59295	0	0.63438	0	5.11415	0	8.08478	0	2.46249	0	1.85161	0	0.254814	0	1.52985	0	5.73369	0	1.38504	0	0.701092	0	6.41993	0	1.6554	0	2.9467	0	2.89638	0	0.0439638	0	0.933671	0
ZBED2	0	0	0	0	0	0	0	0	0	0	0	0	0	0	0.327758	0	0	0	0	0	0	0	0	0	0	0	0	0	0	0	0	0	0	0	0	0	0	0	0	0	2.10281	0	0	0	0	0	0	0	0
ZBTB1	0	0.279613	-0.228251	1.20429	0	1.26187	0	1.59407	0	0.530083	-0.2133	1.51145	0	0.234098	0	2.93731	0	0.907491	0	1.44027	0	0.467857	0.928285	0.10156	0	0.269385	0	0.424342	0	0.76462	0	0.643678	-0.393984	0.677227	0.396775	0.907535	0	2.57823	0	1.77592	0	0.617601	0	0.311378	0	1.44269	-0.457484	0.234958	-0.391533
ZBTB10	0	0.20692	0	1.28537	0	6.3946	0	0.195587	0	0.999976	0	4.57591	0.358455	0.318397	0	0.48639	0	0.333941	0	0.275015	0	1.98113	0	0.040629	0	0.0917513	0	0.0488831	0	1.178	0	3.63815	0	0.343621	0	0.6647	0	0.585746	0	1.12743	0	0.450591	0	1.18482	0	0.0224772	0	0.768218	0
ZBTB11	0	1.99612	0	2.75498	0	6.3787	0	0.687531	0	3.81006	0	3.80878	0	0.713976	0	1.27379	0	0.788088	0	1.68728	0	4.79151	0	0.689493	0	0.295059	0	0.0593107	0	4.23556	0	7.7755	0	0.635712	0	0.641383	0	0.372251	0	0.430625	0	0.259335	0	2.68719	0	0.0762793	0	0.88782	0
ZBTB12	0	1.40973	0	1.08919	0	1.99722	0	0.183451	0	1.11939	0	0.53912	0	0.532511	0	0.569101	0	0.0604496	0	0.117342	0	0.178221	0	0.0379516	0	0.175487	0	0.0584538	0	0.571697	0	0.211415	0	0.0504536	0	0.287686	0	0.2056	0	0.0549055	0	0.460487	0	0.19574	0	0.0716625	0	0.195333	0
ZBTB16	0	0.466813	0	5.94687	-0.111782	4.54265	0	0.746312	0	2.68578	0	5.08784	0	0.106254	-0.279845	0.390894	2.47556	1.10607	0.397945	1.18422	0	3.79687	0	0.803618	-0.353358	0.0841074	0	0.523612	0	1.08815	0	1.25974	3.66323	0.368126	0.45705	0.08345	0	0.137401	0	0.760589	0.105388	0.66159	0	0.831471	-0.162791	1.28635	0	0.39675	-0.240884
ZBTB17	0	1.145	0	6.67883	0	10.8374	0	2.44754	0	2.54283	0	7.26253	0	1.47807	0	2.24733	0	1.63093	0	3.17104	0	6.35791	0	2.05675	0	0.711236	0	0.408224	0	3.22894	0	7.08859	0	1.3257	0	2.58264	0	0.891106	0	0.861435	0	2.78302	0	2.49869	0	1.1919	0	1.1765	0
ZBTB2	0	1.43411	0	3.55002	0	1.62174	0	1.42364	0	1.5407	0	1.65456	0	1.76999	0	1.41679	0	1.36149	0	1.42948	0	8.90023	0	1.24511	0	0.174183	0	0.499312	0	2.88806	0	2.58324	0	1.41319	0	1.68908	0	3.48583	0	0.448599	0	0.397991	0	4.28994	0	0.967997	0	0.844923	0
ZBTB20	0.140064	0	0	0	0	0	-0.172343	0	0	0	0	0	0.251472	0	0	0	0.486978	0	0.364767	0	0	0	0	0	-0.320071	0	0	0	0	0	0	0	0	0	0	0	0.882288	0	0	0	0	0	-0.803676	0	-0.373405	0	0	0	0
ZBTB26	0	0.276041	0	6.18031	0	8.42002	0	0.549141	0	1.17938	0	1.71837	0	0.4219	0	0.308961	0	0.487133	0	1.19033	0	2.80437	0	0.559042	0	0.0499645	0	0.527473	0	5.41982	0	0.588652	0	0.072032	0	0.441196	0	0.113316	0	1.13257	0	1.24074	0	0.59205	0	0.0881045	0	0.855145	0
ZBTB32	0	0	0	0	0	0	0	0	0	0	0	0	0	0	1.58602	0	0	0	0	0	0	0	0	0	0	0	0	0	0	0	0	0	0	0	0	0	0.524759	0	0	0	-0.33211	0	0	0	0	0	0	0	0
ZBTB33	0	4.70389	0	4.73901	0	8.29581	0	1.56469	0	2.99821	0	6.30606	0	0.857953	0	2.5182	0	1.39832	0	3.43583	0	8.36652	0	2.67514	0	0.494134	0	0.513081	0	4.49287	0	7.15199	0	0.67528	0	2.02252	0	2.27972	0	0.937057	0	0.721009	0	2.88767	0	1.95424	0	1.75975	0
ZBTB38	-0.223559	0	0	0	-0.598975	0	-0.489486	0	0.997204	0	-0.241434	0	0	0	2.991	0	-1.17134	0	0	0	0	0	0	0	-0.0775612	0	0.58773	0	0	0	0	0	0	0	-0.398677	0	0	0	0	0	-0.594804	0	0	0	0	0	0	0	0
ZBTB40	0	2.25352	0	3.66811	0	4.5552	0	0.393348	0	2.27047	0	5.4265	0	1.47703	0	1.63429	0	0.660902	0	1.62482	0	3.17926	0	1.01593	0	0.293488	0	0.0873009	0	4.39799	0	8.29021	0	0.887788	0	0.447026	0	0.509836	0	0.844152	0	0.215543	0	1.47519	0	0.0473525	0	0.808994	0
ZBTB42	0	0.958128	0	3.06144	0	3.02846	0	0.697721	0	1.51717	0	1.28782	0	0.94824	0	2.20375	0	0.525171	0	0.542497	0	3.83527	0	0.24752	0	0.044842	0	0.31387	0	2.31872	0	1.0031	0	1.01731	0	0.836046	0	1.31664	0	0.512072	0	0.253915	0	3.31884	0	0.550426	0	0.221898	0
ZBTB48	0	1.58286	0	6.7159	0	7.68479	0	0.834085	0	2.45777	0	6.81831	0	2.28278	0	1.94795	0	1.01804	0	1.46628	0	6.08401	0	1.01811	0	0.53945	0	0.794338	0	6.2059	0	4.84034	0	1.61965	0	1.53561	0	1.05757	0	0.935821	0	1.6231	0	3.28796	0	0.182874	0	0.679816	0
ZBTB49	0	0.329779	0	0.494681	0	1.80532	0	0.284835	0	0.103639	0	0.43351	0	0.180034	0	1.51963	0	0.633978	0	0.192675	0	0.200853	0	0.064641	0	0.445484	0	0.491505	0	0.399474	0	0.225174	0	0.190082	0	1.10321	0	0.237555	0	1.93689	0	0.0841748	0	0.221185	0	1.49491	0	0.237733	0
ZBTB6	0	0.383198	0	3.2129	0	4.38926	0	1.51425	0	0.938858	0	2.41786	0	1.92753	0	2.15626	0	0.649503	0	1.87857	0	2.30683	0	1.28766	0	0.183273	0	0.127577	0	2.28773	0	2.93511	0	0.464778	0	1.0486	0	2.36483	0	0.614972	0	0.421737	0	1.71287	0	0.214552	0	0.17133	0
ZBTB7A	0.0914804	1.14006	-0.122649	6.77261	-0.272574	8.28896	0	1.33108	0	4.3585	0	6.98183	0	1.61239	0	0.965324	0	1.37881	0.816852	2.76476	0	8.96237	0	1.85881	0.335485	0.470042	0	0.54401	0	5.40414	-0.314226	4.85862	-0.259658	1.71782	0	1.0754	0	1.52136	0	1.74666	0	0.473008	-0.421169	2.38129	0	0.637925	0	0.873423	0
ZBTB7B	0	3.05897	0	2.12246	0	4.34965	0	0.61855	0	1.28848	0	3.56001	0	0.194833	0	0.134643	0	0.240062	0	1.33284	0	2.99733	0	0.531453	0	0.0290618	0	0.0313984	0	0.487267	0	5.31268	0	0.146367	0	0.341616	0	0.22725	0	0.378484	0	0.0544355	0	1.82131	0	0.0420094	0	1.98634	0
ZBTB8A	0	0.147257	0	4.31569	0	3.83418	0	0.408122	0	2.10613	0	3.77489	0	0.126737	0	0.57569	0	0.0885309	0	1.2895	0	3.25971	0	0.0765677	0	0.191362	0	0.075875	0	3.47196	0	3.83503	0	0.286571	0	0.222674	0	0.136986	0	0.219862	0	0.209029	0	0.650159	0	0.0225639	0	0.0087151	0
ZEB1	0	2.62355	0	4.2037	0	5.77938	0	1.82905	0	6.27557	0	3.04336	0	3.18705	0.303016	1.54545	0	2.2787	0	1.49087	0	6.08941	0	1.27141	0	1.40256	-0.385383	0.622217	0	2.38721	0	4.8496	0	1.43219	0	0.542691	0	5.79499	0	0.792801	0.402787	0.89191	0	1.78101	0	1.11593	0	1.20685	0
ZEB2	-0.0876781	1.44464	-0.121741	2.33079	-0.31421	1.97454	0.0854465	1.57825	-1.14456	3.16832	0	2.15757	-3.09669	1.11087	-1.51025	1.77117	-0.0762844	1.24956	0.865977	1.96197	-0.0818223	3.40057	7.1147	0.951715	-0.421554	0.194549	0.536334	0.522196	-0.421568	2.91133	0.320207	7.5007	-5.1279	0.325279	4.23516	1.24568	0.794526	1.37677	0.559408	1.00325	0	0.470577	-1.64716	1.22724	0.506571	0.0671931	-2.64739	1.09584	-0.416429
ZFAT	0	0.186917	0	2.78456	0	0.550376	3.99101	0.381135	0	0.0963371	0	2.34979	0	0.131305	0	1.84167	0	0.231203	0	0.350803	0	1.99969	0	0.0372405	0	0.132095	0	0.169728	0	0.883196	0	0.0305071	0	0.525301	0	0.113049	0	0.33911	0	1.04277	0	0.547859	0	0.55472	0	0.0467664	0	0.194255	0
ZFHX3	0	0	0	0	0.194757	0	0	0	0	0	0	0	0	0	0	0	0	0	0	0	0.305628	0	0	0	0	0	0	0	0	0	0	0	0	0	0	0	0	0	0	0	0	0	0	0	-0.342731	0	0	0	0
ZFP1	0	0.148725	0	0.195333	0	0.161255	0	0.148725	0	0.177994	0	1.08999	0	0.161255	0	1.82292	0	1.36919	0	0.195333	0	0.0852879	0	0.161255	0	0.161255	0	0.176314	0	0.196799	0	1.0724	0	0.137984	0	0.148725	0	0.13277	0	0.150655	0	0.137984	0	0.137984	0	0.148725	0	0.148725	0
ZFP14	0	0.725748	0	0.0133856	0	2.09994	0	0.0581522	0	0.325802	0	0.0420037	0	0.654932	0	2.1438	0	0.455388	0	0.993671	0	0.329351	0	0.746879	0	0.551989	0	0.278727	0	0.0430442	0	0.192882	0	0.281785	0	0.751478	0	0.458243	0	0.0222499	0	0.205621	0	1.36489	0	0.0632731	0	0.0816583	0
ZFP2	0	0.0994573	0	3.33972	0	4.3734	0	1.20782	0	4.69614	0	2.37535	0	0.334411	0	0.464415	0	0.758245	0	0.761564	0	4.8253	0	0.39031	0	0.278375	0	0.0587147	0	3.39052	0	3.12306	0	0.0678173	0	0.592155	0	0.78825	0	0.40678	0	0.854528	0	0.749661	0	0.0760606	0	0.166956	0
ZFP28	0	0.256051	0	1.49523	0	0.236681	0	0.158351	0	1.28295	0	1.55104	0	0.419687	0	0.384449	0	0.24137	0	0.0136905	0	0.924262	0	0.187081	0	0.156456	0	0.289002	0	0.176067	0	0.703795	0	0.595547	0	1.45517	0	1.00383	0	0.400018	0	0.652933	0	1.59046	0	0.332075	0	0.122478	0
ZFP3	0	0.351856	0	0.191381	0	0.333757	0	0.451803	0	5.56109	0	0.166011	0	0.232279	0	0.630109	0	1.8533	0	2.48037	0	0.758338	0	0.2282	0	1.60481	0	1.19182	0	2.39795	0	0.598081	0	0.402595	0	1.48454	0	1.42788	0	1.30812	0	0.247471	0	4.0979	0	0.172726	0	0.0983246	0
ZFP37	0	0.0522616	0	1.46708	0	3.72609	0	0.0196911	0	0.118282	0	2.70558	0	1.13486	0	0.227424	0	0.997905	0	0.164167	0	1.24073	0	0.235087	0	1.37148	0	0.705724	0	0.59096	0	1.53304	0	0.357104	0	0.659632	0	1.07777	0	1.29089	0	0.0583634	0	0.15023	0	0.244006	0	0.658929	0
ZFP41	0	0.280253	0	0.96646	0	1.22929	0	0.733105	0	0.348163	0	1.46976	0	0.596139	0	1.2877	0	1.57335	0	0.656135	0	0.175484	0	0.770234	0	0.629635	0	0.32559	0	0.923221	0	0.429555	0	0.507707	0	0.795595	0	0.14574	0	0.521689	0	0.331835	0	0.139987	0	0.567903	0	0.0575634	0
ZFP42	0	0.176398	0	1.80404	0	2.9037	0	0.67099	0	0.840521	0	1.28104	0	0.306419	0	0.760534	0	0.277032	0	0.449621	0	0.368314	0	0.340977	0	0.135888	0	0.223031	0	2.60935	0	0.702873	0	0.163206	0	0.654916	0	0.327384	0	0.553024	0	0.175544	0	1.08325	0	0.597157	0	0.312755	0
ZFP57	0	0.630203	0	0.129128	0	1.57092	0	0.996792	0	0.934756	0	0.100182	0	1.83133	0	0.936711	0	1.57511	0	1.94011	0	1.49239	0	1.2	0	0.315818	0	0.17051	0	0.537451	0	0.798719	0	0.588938	0	0.16033	0	1.07957	0	0.850244	0	0.246251	0	0.797599	0	0.386653	0	0.516062	0
ZFP64	0	0.738656	0	4.58988	0	6.87398	0	1.04128	0	2.1001	0	1.70834	0	1.13165	0	1.77886	0	0.428409	0	0.988002	0	3.072	0	0.701817	0	0.443697	0	0.456005	0	2.0621	0	1.50929	0	0.186363	0	0.614912	0	0.913345	0	0.247674	0	0.416202	0	2.34146	0	0.685081	0	0.516903	0
ZFP90	0	0.108556	0	0.603228	0	0.0504536	0	0.0379516	0	0.0575976	0	0.561732	0	0.764969	0	0.589487	0	0.844072	0	0.377529	0	0.256954	0	0.0458294	0	1.72049	0	0.0397685	0	0.51726	0	0.211678	0	0.736117	0	2.04243	0	0.0379703	0	0.528438	0	0.442689	0	0.606703	0	1.04882	0	0.109024	0
ZFX	0	2.02253	0	7.5822	0	10.7841	0	1.30057	0	4.82845	0	6.83639	0	0.642644	0	0.855975	0	0.396702	0	2.84911	0	7.37767	0	0.555441	0	0.191916	0	1.2182	0	5.68068	0	9.05359	0	0.443818	0	0.390618	0	0.216224	0	0.515083	0	0.263352	0	2.85642	0	0.180918	0	0.154744	0
ZIK1	0	0.683114	0	0.38631	0	1.7153	0	0.0680377	0	0.12235	0	0.106	0	0.064641	0	1.3691	0	0.527402	0	0.0889715	0	0.0657213	0	0.370309	0	0.0841586	0	0.0998309	0	0.0911208	0	0.351856	0	0.541235	0	3.34514	0	0.0688246	0	0.369844	0	0.0716625	0	0.0680377	0	0.0889715	0	0.0680377	0
ZIM3	0	1.3461	0	0.620362	0	0.291822	0	0.422487	0	0.579166	0	0.755476	0	1.23117	0	0.862436	0	1.50137	0	0.931844	0	1.06982	0	0.561986	0	0.455334	0	0.344722	0	0.0746778	0	0.45933	0	0.122247	0	0.137445	0	1.86518	0	0.0573783	0	0.565221	0	1.97185	0	2.0126	0	0.214425	0
ZKSCAN1	-0.102361	1.29882	-0.139736	3.31623	0	7.55396	0	1.12479	0	1.28347	0	2.62004	0	0.853604	0	1.15287	0	0.740706	0	4.10876	0	5.88598	0	1.37793	0	0.414387	0	0.416345	0	2.7796	0	5.14814	0	0.56438	0	1.74047	0	0.767612	0	2.21241	0	1.03313	0	2.69864	0	2.13768	0	1.51766	0
ZKSCAN2	0	0.108557	0	0.858128	0	0.868059	0	1.072	0	0.232381	0	0.228956	0	0.067726	0	0.999947	0	1.50586	0	0.621244	0	1.38843	0	0.542207	0	0.0554039	0	0.311546	0	0.259684	0	1.45195	0	0.56776	0	0.039239	0	0.208694	0	0.119359	0	0.0183205	0	0.0684766	0	0.188989	0	0.205282	0
ZKSCAN3	0	0.370309	0	0.871595	0	0.0680377	0	3.21905	0	0.417341	0	1.01821	0	1.03476	0	1.69059	0	0.69263	0	0.691852	0	0.0414275	0	0.0680377	0	2.11582	0	0.0796936	0	0.0776509	0	0.920081	0	1.61835	0	0.305115	0	0.392804	0	0.0737557	0	0.0841586	0	0.944248	0	0.361841	0	3.03146	0
ZKSCAN5	0	0.00693726	0	2.14595	0	5.08724	0	0.0616285	0	1.82695	0	3.96979	0	1.85641	0	0.25185	0	0.0528554	0	1.68198	0	1.17211	0	0.0832457	0	0.0410763	0	0.0465857	0	0.78296	0	1.35327	0	0.10322	0	0.667597	0	0.654922	0	0.250201	0	0.105316	0	0.628906	0	0.195943	0	0.245803	0
ZMIZ1	0	0.55873	0	2.83665	0	9.0725	0	1.18637	0	3.67078	0	5.04116	0	0.149306	0	1.93652	0	1.89964	0	1.58049	0	7.4142	0	2.91358	0	0.278339	0	0.57466	0	2.64969	0	8.04264	0	0.381061	0	1.342	0	1.04361	0	2.68412	0	0.305132	0	1.85153	0	0.129435	0	0.789068	0
ZMYM3	0	2.52868	0	4.77634	0	3.23265	0	4.51905	0	5.19315	0	3.22728	0	2.33792	0	1.90116	0	1.7587	0	4.27451	0	9.69848	0	2.2116	0	1.7977	0	0.556041	0	2.00735	0	2.46973	0	3.61592	0	5.30088	0	7.92365	0	3.41733	0	1.33676	0	7.25238	0	0.417734	0	1.03519	0
ZNF10	0	0.454507	0	0.0139993	0	0.794167	0	0.509117	0	0.0143788	0	0.0484105	0	0.211323	0	2.08106	0	0.150328	0	0.0191619	0	0.0484592	0	0.597866	0	0.0760835	0	0.214019	0	0.121769	0	1.67881	0	0.408808	0	0.481551	0	0.0318988	0	1.12678	0	0.520789	0	0.0908314	0	0.274421	0	0.734295	0
ZNF100	0	0.346097	0	1.23155	0	1.03288	0	1.36032	0	1.42998	0	0.454203	0	0.665399	0	0.572585	0	2.12069	0	0.912578	0	1.4397	0	0.974007	0	0.370153	0	0.367801	0	0.528853	0	0.6418	0	0.265038	0	0.37225	0	1.32027	0	0.370263	0	0.520629	0	0.0706368	0	0.315795	0	0.990475	0
ZNF101	0	0.20919	0	0.394828	0	2.74854	0	0.461935	-0.234879	1.78348	0	1.31709	0	0.196333	0	1.25795	0	0.771641	0	1.29127	0	0.990274	-0.731003	0.538329	0.818472	0.402667	0	0.336402	0	0.640743	0	4.4734	0	0.0977431	0	4.2445	0	1.55325	0	0.505976	0	0.299012	0	1.22019	0	1.42487	0	0.454046	0
ZNF12	0	0.10721	0	1.54434	0	3.00227	0	0.406922	0	0.876811	0	1.17991	0	0.401923	0	0.740144	0	2.99451	0	0.443946	0	1.11619	0	0.982103	0	0.18427	0	0.141416	0	0.996969	0	4.94601	0	0.187963	0	0.297369	0	0.0627847	0	0.531418	0	0.035858	0	0.39699	0	0.0442877	0	0.31697	0
ZNF121	0	0.749607	0	3.85966	0	5.00394	0	0.911994	0	2.29758	0	3.15325	0	0.557996	0	1.25376	0	0.472299	0	2.15327	0	3.9347	0	1.39597	0	0.139504	0	0.311665	0	6.67684	0	4.94405	0	0.480811	0	1.25198	0	1.0352	0	0.545233	0	0.499483	0	2.59728	0	0.277164	0	0.710608	0
ZNF124	0	2.6144	0	0.0488029	0	0.762031	0	0.238099	0	0.600162	0	0.172551	0	0.236122	0	0.366175	0	1.74307	0	0.988113	0	0.932405	0	1.56394	0	0.0122372	0	0.290449	0	0.297425	0	0.121821	0	0.264971	0	0.128102	0	0.388239	0	0.107804	0	0.454211	0	0.357301	0	0.0687802	0	0.438527	0
ZNF132	0	0.064641	0	0.0614523	0	0.194003	0	0.0437004	0	0.0818217	0	0.0584538	0	4.23217	0	0.237972	0	0.636161	0	0.52046	0	0.106832	0	0.0584538	0	0.99561	0	0.201906	0	0.297685	0	0.627085	0	0.0379516	0	0.19487	0	1.71759	0	0.0666892	0	0.597357	0	0.434183	0	0.0584538	0	0.219209	0
ZNF133	0	0.313091	0	0.854104	0	0.787175	0	0.240488	0	2.3653	0	0.671037	0	0.746448	0	0.573174	0	0.716796	0	0.177041	0	0.422176	0	0.255972	0	0.0127627	0	0.0767974	0	0.356824	0	0.881018	0	0.0425624	0	0.698264	0	0.420345	0	0.162303	0	0.226057	0	0.0998422	0	0.477648	0	0.568852	0
ZNF134	0	1.15702	0	1.69876	0	0.130415	0	0.0782581	0	0.290189	0	1.33034	0	0.33511	0	0.412782	0	0.76601	0	1.92821	0	1.56371	0	0.170692	0	0.0275909	0	0.257513	0	2.38022	0	0.0652322	0	0.10224	0	0.110743	0	0.180823	0	1.0903	0	0.0567317	0	0.495251	0	0.199591	0	0.374418	0
ZNF135	0	1.40179	0	1.53051	0	1.75864	0	0.847812	0	0.428529	0	0.343652	0	0.0436565	0	0.215475	0	0.72911	0	2.05388	0	2.26679	0	0.56063	0	0.11793	0	0.0361981	0	1.33124	0	2.38396	0	0.412369	0	0.134446	0	0.408329	0	0.0381581	0	0.561553	0	0.487587	0	0.151378	0	0.41884	0
ZNF136	0	0.515445	0	0.281041	0	1.41935	0	0.103299	0	0.451468	0	0.176513	0	0.260566	0	0.0480775	0	0.819982	0	0.192277	0	0.239841	0	0.668913	0	0.355394	0	0.990762	0	0.726781	0	0.0680377	0	0.402898	0	0.22618	0	0.749196	0	0.246824	0	1.33411	0	0.169147	0	0.956008	0	0.131897	0
ZNF138	0	0.262055	0	3.28947	0	0.98236	0	0.0504536	0	0.176055	0	1.6883	0	2.58601	0	1.15469	0	1.12221	0	0.746877	0	0.286846	0	1.32282	0	0.261203	0	0.248895	0	1.18596	0	0.415372	0	1.15039	0	0.463208	0	1.11275	0	0.793724	0	0.149519	0	0.405496	0	1.45484	0	0.139984	0
ZNF140	0	0.998771	0	1.19538	0	2.45103	0	0.530216	0	0.61337	0	0.911507	0	1.26175	0	1.42085	0	2.86765	0	2.71233	0	1.0446	0	1.82411	0	0.150858	0	0.430381	0	0.781615	0	0.680422	0	0.433551	0	1.17231	0	0.535501	0	0.826175	0	0.451366	0	0.760654	0	1.19183	0	0.221796	0
ZNF141	0	3.00627	0	0.425267	0	0.0736747	0	1.00945	0	0.324934	0	0.0775794	0	0.764511	0	0.138028	0	0.54003	0	0.776165	0	1.23214	0	0.332231	0	0.255842	0	0.982209	0	0.446327	0	3.11537	0	0.0836891	0	0.314172	0	0.224766	0	0.563826	0	0.244919	0	1.00651	0	0.690312	0	0.287173	0
ZNF143	0	1.52563	0	5.60068	0	6.96601	0	1.34263	0	5.32802	0	5.69343	0	2.91448	0	1.09598	0	1.89661	0	2.2165	0	9.09265	0	1.55576	0	0.680359	0	0.20299	0	5.24254	0	10.6035	0	1.20927	0	1.7614	0	4.95154	0	1.74797	0	0.551354	0	3.38129	0	0.181505	0	0.931579	0
ZNF146	0	0.810091	0	0.678741	0	0.700965	0	0.0663109	0	0.258304	0	0.894926	0	1.7706	0	0.401653	0	0.606486	0	0.0304686	0	1.51091	0	0.763705	0	1.07873	0	0.157006	0	0.112653	0	1.30877	0	0.429607	0	0.329725	0	0.519736	0	0.636351	0	0.387634	0	0.226191	0	0.299965	0	0.0672634	0
ZNF154	0	0.128589	0	0.0941773	0	0.615856	0	0.0998309	0	0.12235	0	0.11277	0	0.106	0	0.564039	0	0.130649	0	0.137984	0	0.0917878	0	0.128589	0	0.413898	0	0.0998309	0	0.101982	0	0.50311	0	1.44152	0	0.128589	0	0.434732	0	0.108143	0	0.792977	0	0.413898	0	0.805308	0	0.128589	0
ZNF157	0	0.547021	0	0.675375	0	0.895878	0	0.297801	0	1.55404	0	1.09593	0	0.229449	0	0.523741	0	0.66315	0	0.360072	0	0.538463	0	0.539837	0	0.233171	0	0.090677	0	0.462956	0	0.0490507	0	0.259978	0	0.191878	0	0.229105	0	0.188482	0	0.194772	0	0.255773	0	2.2266	0	0.0432256	0
ZNF16	0	0.589991	0	1.23755	0	3.86014	0	0.377313	0	0.586553	0	1.17793	0	1.43584	0	1.30989	0	0.722266	0	2.01599	0	1.87702	0	0.383706	0	0.274549	0	0.214651	0	1.73687	0	1.94123	0	1.15596	0	1.10163	0	0.612813	0	1.84258	0	0.327385	0	1.44568	0	1.87748	0	0.336866	0
ZNF165	0	0	0.116821	0	0	0	0	0	0.363908	0	0	0	0	0	0	0	0	0	0	0	0	0	0	0	0	0	0	0	0	0	0	0	0	0	0	0	0	0	0	0	0	0	0	0	0	0	0	0	0
ZNF169	0	0.752385	0	0.0366993	0	0.922021	0	1.05164	0	0.3887	0	0.124522	0	1.17526	0	0.536707	0	1.60004	0	2.13855	0	0.227753	0	0.424249	0	0.212089	0	0.701271	0	0.0135145	0	1.05409	0	0.4657	0	1.96121	0	0.825645	0	1.23907	0	0.325164	0	1.37963	0	1.30949	0	2.45071	0
ZNF17	0	0.413135	0	0.57725	0	0.421065	0	0.0966136	0	0.113185	0	0.35667	0	0.149987	0	0.0485667	0	0.641646	0	1.55593	0	0.0740319	0	0.386088	0	0.912582	0	0.240712	0	1.4727	0	0.31135	0	0.228393	0	0.0747845	0	0.0300978	0	0.0206417	0	0.0536681	0	0.137414	0	0.372437	0	0.125303	0
ZNF175	0	3.20567	0	1.67267	0	3.84285	0	0.862269	0	2.59798	0	1.36935	0	1.47012	0	3.70577	0	1.1757	0	2.02747	0	4.96482	0	1.98585	0	0.901872	0	0.797074	0	2.49029	0	4.64865	0	0.331548	0	1.5753	0	0.802463	0	1.7899	0	1.4252	0	3.71832	0	1.32742	0	0.95499	0
ZNF18	0	0.720109	0	4.6159	0	6.60742	0	1.84552	0	2.25887	0	7.17966	0	1.02859	0	1.88504	0	0.728315	0	2.43184	0	4.17612	0	2.15194	0	0.481116	0	0.220632	0	3.27176	0	8.38614	0	0.481288	0	1.05471	0	0.917673	0	0.795309	0	0.502185	0	1.35174	0	0.478231	0	0.254141	0
ZNF180	0	0.287757	0	1.3735	0	0.874824	0	0.384538	0	0.0745798	0	1.30159	0	0.248814	0	1.00765	0	3.01463	0	2.18871	0	0.136623	0	0.498431	0	0.117769	0	0.353931	0	0.977599	0	0.651986	0	0.0857489	0	0.209315	0	0.576311	0	0.424072	0	2.05227	0	2.77214	0	0.246024	0	0.346931	0
ZNF182	0	1.26867	0	2.91132	0	1.99686	0	0.259975	0	0.437043	0	1.02927	0	0.158287	0	0.432652	0	0.110447	0	0.90873	0	3.34274	0	0.0145179	0	0.0659325	0	0.348278	0	3.89456	0	2.23822	0	0.533533	0	0.228844	0	0.904609	0	0.180659	0	1.16075	0	1.00905	0	0.0143978	0	0.0903836	0
ZNF189	0	0.273102	0	2.10399	0	4.45274	0	0.193105	0	1.61056	0	1.25984	0	0.705106	0	0.737713	0	1.14843	0	1.91657	0	4.01573	0	0.915144	0	0.774469	0	0.0512574	0	1.67425	0	1.91829	0	0.680758	0	1.0937	0	0.932653	0	0.031592	0	0.51454	0	0.191097	0	0.20366	0	0.244041	0
ZNF19	0	0.912313	0	0.161453	0	1.77784	0	0.567971	0	0.475237	0	0.338047	0	0.179481	0	5.6637	0	0.551971	0	0.0437004	0	0.304576	0	0.535695	0	0.0397685	0	0.0345855	0	0.49368	0	0.126504	0	0.157384	0	0.168728	0	0.0688246	0	0.468706	0	0.210739	0	0.209803	0	0.219296	0	0.140609	0
ZNF197	0	0.50509	0	1.73684	0	3.96661	0	1.26862	0	4.98575	0	3.15277	0	0.208359	0	0.441584	0	0.671106	0	1.8922	0	2.44457	0	2.13252	0	0.730027	0	0.27964	0	3.49806	0	6.08998	0	0.150206	0	1.31963	0	0.0842889	0	1.4433	0	0.972652	0	2.45376	0	0.514519	0	0.553812	0
ZNF2	0	0.769579	0	0.817607	0	1.48955	0	0.826081	0	2.15213	0	1.03554	0	2.00646	0	0.747541	0	1.28204	0	1.13993	0	3.8698	0	0.326565	0	0.549122	0	0.500091	0	0.667186	0	3.90154	0	0.123602	0	0.0828526	0	1.83939	0	0.172814	0	0.113088	0	0.938306	0	1.07873	0	0.851143	0
ZNF202	0	0.951872	0	6.37238	0	3.41166	0	1.74318	0	2.90898	0	5.06067	0	3.47296	0	1.15943	0	0.963771	0	0.516191	0	3.71738	0	2.22155	0	0.481466	0	0.308832	0	4.75332	0	1.31565	0	0.557898	0	0.137813	0	1.92012	0	1.56906	0	0.579021	0	1.09262	0	0.479841	0	0.224841	0
ZNF205	0	2.82806	0	0.148725	0	0.137984	0	0.11277	0	0.13999	0	0.148725	0	0.176314	0	2.06262	0	0.950877	0	0.195333	0	0.0642114	0	0.128589	0	0.918799	0	0.161255	0	0.150655	0	0.913964	0	0.128589	0	0.137984	0	0.142052	0	0.12235	0	0.801184	0	0.120251	0	1.07825	0	0.161255	0
ZNF211	0	0.366906	0	0.31787	0	0.839627	0	0.12514	0	0.108143	0	0.272324	0	0.156171	0	0.719887	0	0.901628	0	0.144988	0	0.422798	0	0.467208	0	0.14277	0	0.106	0	0.151543	0	1.94397	0	0.707423	0	0.0841586	0	0.134591	0	0.0911208	0	0.607824	0	0.0889715	0	1.52847	0	0.413898	0
ZNF212	0	0.106	0	0.137984	0	2.36808	0	0.128589	0	0.13999	0	0.137984	0	0.137984	0	0.703179	0	1.11537	0	0.148725	0	0.0562072	0	0.11277	0	0.120251	0	0.128589	0	0.130649	0	0.625118	0	0.0998309	0	0.128589	0	0.60173	0	0.13999	0	0.128589	0	0.120251	0	0.128589	0	0.128589	0
ZNF217	0	0.97028	0	1.47867	0	2.66182	0	1.71586	0	0.51752	0	0.539794	0	1.06604	0	0.877011	0	0.350005	0	0.439392	0	3.68265	0	1.78427	0	0.202378	0	1.27766	0	1.25787	0	0.261332	0	0.41318	0	1.97065	0	1.24369	0	4.24218	0	0.183505	0	1.25084	0	0.513456	0	1.70553	0
ZNF22	0	1.13392	0	7.51913	0	3.4254	0	1.28042	0	1.26022	0	4.58253	0	3.56252	0	2.29286	0	0.780802	0	0.930706	0	2.87528	0	0.569146	0	0.603205	0	1.07929	-0.482269	6.82273	0	14.1581	0	1.25419	0	0.749796	0	1.92581	0	1.19871	0	0.296114	0	4.00867	0	1.71333	0	0.0948192	0
ZNF222	0	0.753945	0	0.829696	0	2.28898	0	0.669172	0	2.1549	0	1.56284	0	0.250021	0	1.52535	0	1.52058	0	0.192006	0	0.176302	0	0.566079	0	1.2507	0	0.523767	0	0.0914353	0	1.69519	0	0.663967	0	0.0354307	0	0.118047	0	0.114462	0	0.401796	0	0.174983	0	0.156579	0	0.989818	0
ZNF223	0	0.471672	0	0.356825	0	0.365212	0	2.50874	0	0.0911208	0	0.355163	0	0.460564	0	1.21828	0	1.51778	0	0.460564	0	0.0819336	0	0.0941773	0	0.0755388	0	0.0796936	0	0.0862993	0	0.291645	0	0.0941773	0	0.0889715	0	0.098559	0	1.04742	0	0.0998309	0	0.553089	0	0.433948	0	0.433948	0
ZNF224	0	0.236668	0	0.375054	0	0.621793	0	0.130413	0	0.124908	0	1.20198	0	0.5878	0	2.77073	0	0.699349	0	2.52729	0	0.384733	0	0.216417	0	0.179323	0	0.569101	0	0.202561	0	1.25239	0	1.63759	0	0.731386	0	0.412373	0	0.24883	0	0.0716625	0	0.63924	0	0.628046	0	0.49787	0
ZNF225	0	0.471672	0	0.0941773	0	1.10585	0	0.566799	0	0.0911208	0	0.0755388	0	0.622021	0	1.32761	0	0.446999	0	0.11277	0	0.0240732	0	0.366906	0	0.365212	0	0.0941773	0	0.0776509	0	0.335301	0	0.279784	0	0.0889715	0	0.607699	0	0.0963304	0	0.0889715	0	0.128589	0	0.120251	0	0.106	0
ZNF235	0	0.148725	0	0.195333	0	1.7097	0	0.137984	0	0.223028	0	0.195333	0	0.176314	0	2.80916	0	1.75747	0	2.48113	0	0.250215	0	0.176314	0	0.195333	0	0.195333	0	0.196799	0	1.07825	0	0.137984	0	0.161255	0	0.142052	0	0.13999	0	0.148725	0	0.137984	0	0.221914	0	0.161255	0
ZNF239	0	0.239724	0	1.92333	0	1.30506	0	0.719535	0	0.431306	0	0.601847	0	0.649521	0	0.926071	0	0.722849	0	1.1559	0	0.829224	0	0.944067	0	0.729045	0	0.217993	0	0.868579	0	0.563921	0	1.09882	0	0.565279	0	0.556211	0	0.733818	0	1.16151	0	0.299246	0	2.64388	0	0.422937	0
ZNF24	0	2.66237	0	1.86928	0	3.94036	0	2.93724	0	3.60015	0	2.84244	0	0.829596	0	1.83347	0	1.32211	0	2.80431	0	2.69205	0	2.41464	0	0.611467	0	1.06974	0	2.35103	0	3.46586	0	1.43812	0	2.92167	0	0.482606	0	3.57752	0	0.415242	0	1.79518	-0.335225	0.281628	0	1.42998	0
ZNF248	0	1.24788	0	0.470419	0	0.103085	0	0.166768	0	0.245033	0	0.261319	0	1.55197	0	0.264862	0	0.976459	0	0.371832	0	0.209143	0	3.22619	0	0.0960709	0	0.0570449	0	0.438198	0	0.0767196	0	0.220199	0	0.190927	0	0.766836	0	0.959896	0	0.276051	0	0.0559786	0	0.221669	0	1.03238	0
ZNF250	0	0.211176	0	1.33945	0	0.213566	0	1.47553	0	0.532445	0	1.62606	0	1.82681	0	1.05548	0	0.492463	0	0.38034	0	1.03552	0	0.118792	0	0.164153	0	0.634113	0	0.793739	0	0.753275	0	3.89282	0	0.0313839	0	1.17788	0	0.23211	0	0.274449	0	0.425497	0	0.420786	0	0.426636	0
ZNF254	0	0.569784	0	1.01276	0	0.174029	0	2.27839	0	0.493713	0	0.46444	0	0.377487	0	0.795861	0	0.172485	0	0.184468	0	0.0793536	0	0.0437004	0	0.509141	0	0.0416826	0	0.522811	0	0.589692	0	0.0556302	0	0.064641	0	0.0347915	0	0.38258	0	0.441263	0	0.791881	0	0.64677	0	0.173214	0
ZNF257	0	1.24397	0	2.79776	0	2.43283	0	0.401277	0	1.47584	0	2.97133	0	1.17272	0	0.997988	0	2.62075	0	2.22659	0	6.44823	0	0.962822	0	0.191101	0	0.917087	0	1.2606	0	3.26828	0	1.33595	0	0.916804	0	0.533064	0	0.3946	0	0.304527	0	1.67934	0	0.308762	0	0.202798	0
ZNF26	0	0.113962	0	0.289322	0	0.573915	0	2.82935	0	0.63343	0	0.0460847	0	0.735876	0	0.575364	0	0.333551	0	1.11637	0	0.764797	0	0.152888	0	0.610587	0	0.115089	0	0.204117	0	0.105915	0	0.264641	0	0.505017	0	0.334564	0	1.0054	0	0.313284	0	0.250281	0	2.25651	0	0.0371663	0
ZNF263	0	1.70597	0	2.18679	0	4.94082	0	0.638568	0	1.24992	0	3.57044	0	1.59256	0	1.19674	0	1.70169	0	3.80489	0	5.92151	0	0.692731	0	0.318509	0	0.213783	0	3.26034	0	4.43466	0	0.433426	0	1.70921	0	0.7669	0	0.50385	0	0.436471	0	3.00615	0	0.390344	0	0.601347	0
ZNF264	0	1.45226	0	1.20286	0	2.26276	0	1.0414	0	0.957653	0	2.10137	0	1.41054	0	1.71551	0	2.01788	0	1.059	0	1.76933	0	0.734966	0	0.242115	0	0.668912	0	0.243077	0	1.32443	0	1.5058	0	2.62468	0	1.35331	0	0.789485	0	0.448565	0	3.28795	0	1.08543	0	0.695643	0
ZNF266	0	0.102737	0	0.323469	0	2.87329	0	2.9564	0	0.819501	0	0.182185	0	0.944957	0	0.54544	0	0.342834	0	0.164929	0	0.999275	0	0.671819	0	0.218799	0	0.182778	0	1.20529	0	0.465634	0	0.056329	0	0.306155	0	0.137151	0	0.0797246	0	0.040263	0	0.0626022	0	0.526264	0	0.998416	0
ZNF267	0.273654	0.760396	0	0.488805	0	1.62855	-0.180979	1.92085	0	2.90152	0	0.0989451	-0.407769	0.712848	-0.630885	0.099894	0	0.849259	0	0.0343937	0	2.28988	0	0.0548376	0	0.450378	0	0.0816227	0	0.50737	0	0.906324	0.402034	0.765946	0	0.0106953	0	0.418713	0.537206	0.283166	0	0.401784	0	0.244774	0	2.39434	0	0.24125	0
ZNF273	0	0.094025	0	0.756066	0	0.700486	0	0.538255	0	1.54264	0	1.15052	0	0.346326	0	0.733548	0	1.1569	0	0.905329	0	1.95817	0	0.682484	0	0.332966	0	0.129926	0	2.06153	0	0.532389	0	0.058818	0	0.151918	0	0.0738334	0	0.357064	0	0.350607	0	0.718535	0	0.0602423	0	0.199283	0
ZNF274	0	0.271578	0	1.7097	0	2.19404	0	0.973097	0	0.978586	0	1.7097	0	0.198128	0	2.21171	0	1.02105	0	0.562382	0	1.21349	0	2.46496	0	0.980342	0	0.400842	0	2.22533	0	1.66522	0	0.916912	0	0.596222	0	0.653198	0	0.665174	0	0.363229	0	1.00595	0	0.252241	0	0.255936	0
ZNF28	0	0.787353	0	0.502816	0	1.91301	0	2.18153	0	0.341021	0	0.100653	0	0.0571435	0	0.660385	0	0.847687	0	1.77308	0	3.3654	0	0.311843	0	0.484237	0	0.178213	0	0.0875212	0	1.27157	0	1.00936	0	0.125491	0	0.2883	0	0.077932	0	0.355716	0	1.38564	0	0.492371	0	0.586229	0
ZNF280D	0	1.34038	0	2.26018	0	0.468481	0	1.23451	0	0.994083	0	0.628388	0	0.724588	0	0.458581	0	0.946427	0	0.681232	0	0.36856	0	0.675331	0	0.367561	0	0.316172	0	1.11256	0	0.813876	0	0.0349906	0	0.447881	0	1.25428	0	0.657127	0	0.422792	0	0.378431	0	0.0740929	0	4.36439	0
ZNF281	0	0.992374	0	3.17081	0	1.53287	0	0.559155	0	1.51974	0	2.13968	0	0.569592	0	2.2872	0	0.459494	0	2.87991	0	3.97801	0	1.20483	0	0.1387	0	0.45578	0	2.20735	0	0.465879	0	1.36289	0	2.28842	0	0.724452	0	0.770414	0	0.731867	0	3.28754	0	0.571855	0	0.511162	0
ZNF282	0	0.220356	0	2.18998	0	3.01771	0	1.00175	0	1.04265	0	1.1422	0	0.664954	0	1.31603	0	0.69957	0	1.39125	0	4.45243	0	1.64378	0	0.237885	0	0.253145	0	1.94442	0	1.5112	0	1.23171	0	0.96799	0	0.676558	0	0.243775	0	2.02953	0	2.02595	0	0.337355	0	0.898473	0
ZNF283	0	0.016014	0	0.230227	0	0.470488	0	0.166094	0	0.508107	0	0.0287832	0	0.0621169	0	0.373646	0	0.273424	0	0.128727	0	0.95107	0	0.605261	0	0.0635238	0	0.0209648	0	0.483131	0	0.435818	0	0.06104	0	0.024003	0	0.0787575	0	0.0212965	0	0.199473	0	0.165447	0	0.255794	0	0.0200427	0
ZNF284	0	0.255816	0	4.52877	0	4.8987	0	2.28919	0	0.855061	0	6.84067	0	0.362504	0	0.508064	0	0.346613	0	2.31002	0	3.04472	0	0.957201	0	0.448054	0	0.0244857	0	2.04944	0	4.78724	0	0.47248	0	0.866058	0	0.51383	0	0.455381	0	0.433655	0	1.06452	0	0.322133	0	0.283385	0
ZNF287	0	0.296765	0	0.767081	0	1.92596	0	0.033981	0	0.0182761	0	1.21014	0	0.441342	0	0.26656	0	0.204937	0	0.213154	0	1.49683	0	0.496565	0	0.70759	0	0.0776858	0	0.333703	0	1.26241	0	0.133902	0	0.0204832	0	0.66796	0	0.130046	0	0.0942604	0	0.15658	0	0.139097	0	0.102946	0
ZNF292	-0.232253	0.46965	0	0.850895	-0.974854	1.1088	-0.249147	0.367449	0	0.188521	-0.211809	0.71709	0.305654	0.775303	1.12707	1.13824	0	1.29116	0	0.0793194	0	0.213093	0.458401	0.264687	0.361607	0.130413	0	0.123122	0	0.506368	0	0.543066	0	1.04995	0	0.198365	0.437983	0.380276	0	0.92444	0	0.452043	0.546057	0.163383	0	1.30043	-0.410805	0.0301287	0
ZNF3	0	0.0941773	0	0.992079	0	1.09157	0	1.23213	0	1.38735	0	0.9141	0	0.0998309	0	0.968808	0	1.37609	0	1.24208	0	0.554527	0	2.14661	0	3.08636	0	1.42265	0	0.347859	0	0.836883	0	0.0941773	0	0.305115	0	0.0885198	0	1.24939	0	1.41795	0	1.01164	0	0.0889715	0	0.0841586	0
ZNF30	0	0.932677	0	0.679126	0	0.972465	0	0.107811	0	0.060178	0	0.859651	0	0.143307	0	1.13103	0	0.130516	0	0.515175	0	2.24755	0	0.10174	0	0.0426224	0	0.145132	0	0.810398	0	0.396247	0	0.438845	0	1.67206	0	0.45328	0	0.993912	0	0.0360663	0	0.881801	0	0.127896	0	0.320979	0
ZNF300	0	0.11277	0	0.498248	0	0.120251	0	0.696109	0	0.13999	0	0.550373	0	0.148725	0	0.512928	0	1.8794	0	0.120251	0	0.108242	0	1.62423	0	0.11277	0	0.120251	0	0.101982	0	0.389954	0	0.106	0	0.137984	0	0.104207	0	0.13999	0	0.148725	0	0.106	0	0.128589	0	0.128589	0
ZNF302	0.0464482	0.0796936	0	0.431914	0	0.423843	-0.183385	1.65393	0	0.108143	0	0.341523	0	0.0889715	0	0.619066	0	2.37131	0	0.500675	0.318385	0.572999	0	0.867382	0	0.0680377	0	0.0796936	0	0.0911208	0	0.310182	0	0.064641	0	0.0941773	0	0.0625347	0	0.329554	0	0.366906	0	0.0841586	0	1.00836	0	0.302388	0
ZNF304	0	0.607204	0	0.835907	0	0.273383	0	0.227383	0	0.038395	0	1.38901	0	0.177731	0	1.32394	0	0.934498	0	0.812163	0	0.0991171	0	0.464758	0	0.0806921	0	0.244591	0	0.784161	0	0.0576657	0	0.410119	0	0.0722245	0	0.08478	0	0.608329	0	0.0837895	0	0.0567869	0	0.883094	0	0.108494	0
ZNF311	0	0.0941773	0	0.120251	0	0.692591	0	0.106	0	0.130649	0	0.0998309	0	0.106	0	1.20649	0	2.14641	0	0.120251	0	0.183948	0	0.0941773	0	0.128589	0	0.120251	0	0.12235	0	0.553089	0	0.460564	0	0.128589	0	0.0840314	0	0.101982	0	1.47491	0	0.0889715	0	0.148725	0	0.558547	0
ZNF317	0	0.62549	0	1.98847	0	0.532826	0	0.623891	0	0.38733	0	1.16383	0	3.09901	0	1.96966	0	0.456823	0	0.521078	0	0.279185	0	0.653476	0	0.708111	0	1.02032	0	0.671999	0	1.822	0	0.293847	0	0.986258	0	1.20306	0	0.300806	0	0.864788	0	0.878378	0	0.0944019	0	0.155447	0
ZNF320	0	3.75872	0	0.50202	0	1.40277	0	0.92144	0	1.5795	0	0.867546	0	0.411018	0	0.997045	0	2.81753	0	1.02917	0	2.31219	0	1.52363	0	0.169355	0	0.216472	0	0.900903	0	1.06985	0	0.39803	0	0.31319	0	1.40866	0	0.649686	0	0.811911	0	1.71747	0	0.536272	0	0.666892	0
ZNF324	0	0.556405	0	1.12185	0	2.82878	0	2.15177	0	1.0782	0	1.97477	0	0.448911	0	3.35215	0	2.63385	0	0.956704	0	2.34531	0	1.07539	0	2.31232	0	0.801191	0	2.68553	0	5.16836	0	0.950351	0	0.873217	0	0.617668	0	0.627001	0	0.208434	0	1.71631	0	0.512928	0	1.17538	0
ZNF329	0	0.242358	0	1.28305	0	0.718787	0	0.20534	0	0.118261	0	0.394213	0	0.0384416	0	0.41087	0	0.887043	0	0.375545	0	1.18862	0	0.184252	0	0.179064	0	1.27834	0	0.524323	0	0.564719	0	0.524729	0	1.17042	0	0.0407166	0	0.167758	0	0.735515	0	0.579574	0	0.0268751	0	0.0691992	0
ZNF331	-0.585175	0.15593	-0.211062	0.278863	0.369893	0.43923	0.535227	0.520005	-1.09728	1.83522	-0.600735	0.314208	-0.0486942	0.201259	0.804762	0.797451	0.695059	1.32355	-1.51149	0.743185	0.0232039	0.254107	-1.28898	1.00276	2.47072	0.756665	0.611251	0.0672909	0	0.195698	0.545515	1.05427	-2.36758	0.296805	-3.65855	0.376141	2.80313	0.126084	1.6938	1.55706	1.52643	0.664044	0.595997	0.0659587	0.153908	0.681956	-1.90307	0.0599227	0.0709207
ZNF333	0	0.0106266	0	0.109975	0	0.683065	0	0.143986	0	1.50975	0	0.238288	0	1.80487	0	1.26507	0	0.255153	0	1.11374	0	0.434915	0	0.460272	0	0.419037	0	0.306052	0	0.0391584	0	1.95043	0	0.129713	0	0.093973	0	0.772217	0	0.328875	0	0.181038	0	0.845746	0	0.104006	0	0.119941	0
ZNF334	0	0.252261	0	0.523118	0	1.07979	0	2.29731	0	0.523709	0	0.143437	0	0.021931	0	0.785494	0	2.98968	0	0.0743701	0	0.361094	0	0.479721	0	0.112233	0	0.57278	0	0.530009	0	0.702398	0	0.540997	0	0.0209651	0	0.264285	0	0.0528263	0	0.148713	0	0.645583	0	0.37879	0	0.118759	0
ZNF335	0	0.904343	0	3.41286	0	5.83245	0	0.797075	0	3.11641	0	3.15733	0	0.724229	0	1.44627	0	0.684339	0	2.13632	0	2.59866	0	0.561547	0	0.525843	0	1.4368	0	2.4784	0	8.14909	0	2.75026	0	0.617436	0	1.17342	0	0.617033	0	0.612788	0	3.39992	0	0.231897	0	0.539168	0
ZNF337	0	0.0875158	0	0.0326825	0	3.75936	0	0.232769	0	0.0865127	0	0.0943964	0	0.0233602	0	0.528586	0	0.275688	0	0.478507	0	0.727628	0	0.474871	0	0.0596221	0	0.824952	0	0.238125	0	1.3048	0	0.209564	0	0.106073	0	0.453278	0	0.0676039	0	0.365503	0	0.395142	0	0.443731	0	0.0157324	0
ZNF33A	0	0.737352	0	0.390708	0	0.729472	0	0.283569	0	0.512008	0	0.615683	0	0.0167483	0	0.558336	0	1.41718	0	0.468391	0	0.450406	0	0.198816	0	0.167238	0	0.623702	0	0.23025	0	1.92855	0	0.613168	0	0.219717	0	0.497718	0	0.277393	0	0.337702	0	0.110402	0	0.40184	0	0.081839	0
ZNF341	0	0.51157	0	4.28529	0	3.42935	0	0.823744	0	3.9687	0	3.7274	0	2.85607	0	1.32571	0	0.421738	0	1.50956	0	5.03224	0	0.521259	0	0.196374	0	0.0273784	0	3.66419	0	1.27002	0	0.543041	0	1.09245	0	1.07323	0	0.978476	0	1.26835	0	2.02185	0	0.324126	0	0.291537	0
ZNF343	0	0.0243825	0	3.02627	0	4.92566	0	1.22631	0	0.852965	0	2.16529	0	0.144084	0	1.70498	0	0.581295	0	0.535711	0	3.15288	0	0.630228	0	0.257717	0	0.0535685	0	1.83118	0	1.85033	0	0.494498	0	0.241998	0	0.135025	0	0.0462014	0	0.804222	0	0.993064	0	0.0943724	0	0.305545	0
ZNF35	0	0.46612	0	6.07403	0	2.52215	0	0.0887008	0	0.768618	0	4.49283	0	1.56405	0	0.823432	0	0.222043	0	0.915518	0	3.55738	0	0.433406	0	0.0334457	0	0.0347047	0	4.02137	0	3.10574	0	0.100985	0	1.41615	0	0.900096	0	0.0774576	0	0.0419798	0	0.830499	0	0.357812	0	0.211927	0
ZNF350	0	2.93785	0	2.55728	0	2.11564	0	2.11629	0	0.944974	0	3.39759	0	0.283298	0	2.78597	0	1.42112	0	5.43019	0	3.43514	0	2.24321	0	0.612056	0	0.064994	0	2.56342	0	0.232409	0	2.98733	0	2.80117	0	0.538913	0	0.394641	0	0.329779	0	0.306789	0	1.18271	0	0.313354	0
ZNF354A	0	1.32055	0	0.0167483	0	0.137706	0	0.434799	0	0.124473	0	0.134748	0	0.0599227	0	0.463653	0	3.36062	0	0.0800903	0	0.0888857	0	0.311691	0	0.284602	0	0.176791	0	0.0684448	0	0.674326	0	0.26525	0	0.0668605	0	0.12937	0	0.0705101	0	0.322123	0	0.169426	0	0.0696564	0	0.401306	0
ZNF354B	0	0.176314	0	0.161255	0	0.148725	0	0.176314	0	0.177994	0	0.176314	0	0.161255	0	2.8186	0	1.36919	0	0.221914	0	0.0995677	0	0.148725	0	0.137984	0	0.148725	0	0.150655	0	1.31662	0	0.148725	0	0.161255	0	0.164953	0	0.150655	0	0.176314	0	0.176314	0	0.137984	0	0.161255	0
ZNF354C	0	0.459125	0	0.932371	0	2.65946	0	0.254772	0	0.378654	0	0.454812	0	1.22678	0	1.77396	0	0.912993	0	0.0313454	0	0.509062	0	0.396451	0	0.344789	0	0.243573	0	1.72368	0	0.113335	0	0.101397	0	0.497512	0	0.543478	0	2.63143	0	0.853129	0	0.639202	0	3.24157	0	0.037198	0
ZNF362	0	0.667521	0	3.12542	0	3.75778	0	1.13044	0	1.28957	0	3.4662	0	1.31551	0	1.71516	0	0.595827	0	0.870846	0	3.43822	0	0.892151	0	0.258135	0	0.199428	0	1.29105	0	2.68342	0	0.848713	0	0.349314	0	1.37529	0	0.667528	0	0.864901	0	1.70286	0	0.182577	0	0.743128	0
ZNF366	0	0.645757	0	0.864361	0	2.43314	0	0.257606	0	0.747183	0	0.403386	0	0.87939	0	3.07777	0	1.25605	0	2.59174	0	3.64163	0	0.458118	0	0.497184	0	0.22329	0	0.619026	0	1.48925	0	0.940977	0	3.03052	0	1.25772	0	1.09997	0	1.61949	0	1.49872	0	0.333222	0	1.03505	0
ZNF37A	0	0.0889715	0	0.667993	0	0.267622	0	0.820049	0	0.295028	0	0.627085	0	0.0941773	0	1.90647	0	0.0737557	0	1.05484	0	0.332052	0	0.0941773	0	0.323169	0	0.0716625	0	0.749274	0	0.286108	0	0.0941773	0	0.0716625	0	0.347283	0	1.06111	0	1.46533	0	0.0755388	0	0.0796936	0	0.0941773	0
ZNF382	0	1.39187	0	4.14722	0	4.53859	0	1.11446	0	1.64479	0	3.07431	0	1.69883	0	1.11907	0	0.559486	0	1.64146	0	2.45043	0	0.549127	0	0.528801	0	0.675832	0	3.79934	0	2.62819	0	1.53015	0	2.1736	0	2.25262	0	0.395344	0	0.279683	0	0.788432	0	0.483176	0	1.04591	0
ZNF383	0	0.869921	0	0.035285	0	0.259978	0	1.61913	0	0.125156	0	0.032126	0	0.286261	0	0.119624	0	0.696318	0	0.867093	0	0.956578	0	1.71137	0	0.0521233	0	0.0839816	0	0.200016	0	0.912181	0	0.0446008	0	0.0537553	0	0.044927	0	0.0492066	0	0.517442	0	0.674739	0	0.181706	0	1.39304	0
ZNF384	0	3.60948	0	5.98854	0	5.14161	0	3.63579	0	4.41196	0	5.3331	0	1.28084	0	3.74029	0	1.45222	0	4.19923	0	11.188	0	4.03997	0	3.22315	0	0.749242	0	5.08112	0	6.29728	0	3.13655	0	2.59313	0	5.52505	0	1.17999	0	1.76164	0	3.71402	0	0.210695	0	0.876009	0
ZNF391	0	0.58875	0	2.01028	0	1.97491	0	0.576421	0	0.89332	0	3.08448	0	1.29405	0	1.60823	0	0.568102	0	0.47513	0	2.12317	0	0.771156	0	0.55359	0	0.0443067	0	0.654549	0	2.70559	0	0.417935	0	0.59388	0	0.825864	0	0.739836	0	0.249528	0	0.716237	0	0.810778	0	0.624248	0
ZNF394	0	0.212339	0	0.363886	0	0.930016	0	0.18697	0	2.01229	0	2.46109	0	1.02645	0	1.03168	0	0.393542	0	1.22883	0	2.03854	0	0.622089	0	0.797445	0	0.0844024	0	0.408532	0	5.93625	0	0.188008	0	0.309557	0	0.668427	0	0.513602	0	0.101291	0	1.08366	0	0.0205459	0	0.206699	0
ZNF398	0	1.41613	0	1.74859	0	0.0962383	0	1.47374	0	1.45126	0	1.03048	0	0.91232	0	0.327705	0	0.470686	0	0.444261	0	0.456444	0	0.142436	0	1.6146	0	0.0416825	0	1.95122	0	2.11047	0	0.0437004	0	0.43172	0	0.0496104	0	0.0379051	0	0.445669	0	0.418068	0	0.0315415	0	0.166524	0
ZNF407	0	0.543949	0	0.813645	0	0.481284	0	0.066727	0	0.427987	0	0.521642	0	0.0453652	0	0.222081	0	0.549464	0	0.0791827	0	0.511126	0	0.446229	0	0.488265	0	0.338247	0	0.692371	0	2.97969	0	0.504432	0	0.00494255	0	0.0358535	0	0.330449	0	0.1341	0	0.136167	0	0.0825322	0	0.187198	0
ZNF41	0	0.833839	0	0.922384	0	1.29123	0	0.218079	0	0.353402	0	0.722489	0	0.0362259	0	0.850132	0	0.261249	0	1.15679	0	0.666252	0	0.679878	0	0.0577531	0	0.120219	0	0.549074	0	0.610475	0	1.37547	0	1.45349	0	0.87445	0	0.538818	0	0.489887	0	0.624816	0	0.15236	0	0.176999	0
ZNF410	0	1.12484	0	0.826994	0	2.87523	0	0.137912	0	0.149237	0	1.59032	0	0.121976	0	1.20977	0	1.65946	0	0.576533	0	0.086707	0	1.89451	0	0.227154	0	1.80998	0	0.395068	0	0.267429	0	0.758561	0	2.70958	0	0.345076	0	1.56855	0	0.335889	0	0.512121	0	0.271388	0	0.748764	0
ZNF417	0	0.0362259	0	0.0529675	0	0.433923	0	0.0437004	0	0.156057	0	0.0614523	0	0.445549	0	0.388807	0	0.473717	0	0.0416826	0	1.40713	0	0.52382	0	0.695098	0	0.0437004	0	0.203617	0	0.310518	0	1.24323	0	0.530584	0	0.15179	0	0.490511	0	0.301524	0	1.91077	0	1.46278	0	0.150832	0
ZNF418	0	3.05668	0	2.80645	0	0.443403	0	0.517113	0	0.0818217	0	2.63985	0	3.97192	0	1.05656	0	3.97085	0	1.00791	0	0.185119	0	1.8855	0	0.355163	0	0.0755388	0	0.513365	0	0.420774	0	1.66981	0	0.494681	0	2.74182	0	0.12235	0	0.231255	0	0.0941773	0	0.0716625	0	1.90336	0
ZNF419	0	0.176314	0	1.31662	0	0.553089	0	0.195333	0	0.223028	0	1.31662	0	0.634471	0	1.23015	0	0.950877	0	0.176314	0	1.12251	0	0.148725	0	0.176314	0	0.195333	0	0.177994	0	0.904343	0	0.176314	0	0.161255	0	0.179714	0	0.177994	0	0.221914	0	0.221914	0	1.47491	0	0.176314	0
ZNF423	0	0.0442054	0	0.441396	0	0.533922	0	0.456087	0	0.626578	0	1.53165	0	0.728711	0	1.23315	0	0.122746	0	0.6532	0	1.9927	0	0.0938162	0	0.102196	0	0.0393214	0	0.92421	0	1.34464	0	0.40147	0	0.806191	0	0.710594	0	0.0686074	0	0.841483	0	1.54621	0	0.180519	0	0.401007	0
ZNF425	0	0.420582	0	0.47287	0	0.477884	0	0.521299	0	0.185273	0	1.24963	0	0.558578	0	0.402501	0	1.42075	0	0.975591	0	0.613712	0	1.71736	0	0.615436	0	0.166975	0	1.70897	0	0.752625	0	0.505709	0	0.02851	0	0.958904	0	0.229567	0	0.465524	0	0.349974	0	1.92294	0	1.12052	0
ZNF429	0	0.0182772	0	0.67405	0	2.45625	0	0.412345	0	0.242659	0	0.585222	0	1.50958	0	0.529823	0	1.25154	0	0.567465	0	1.08529	0	0.483693	0	0.222441	0	0.0056498	0	0.921838	0	0.913235	0	0.0161377	0	0.00417181	0	0.996053	0	1.87999	0	0.341757	0	0.606875	0	0.613166	0	0.0425623	0
ZNF430	0	0.0923093	0	0.545907	0	1.1871	0	0.465539	0	0.0824241	0	0.146092	0	1.04596	0	0.316396	0	1.914	0	1.048	0	0.171486	0	0.143684	0	0.144748	0	0.609205	0	0.0345077	0	0.320611	0	0.590946	0	0.301394	0	0.0358549	0	0.00713001	0	0.599948	0	0.0920536	0	0.8029	0	0.0117004	0
ZNF432	0	0.0716625	0	0.0716625	0	0.330685	0	0.249672	0	0.0911207	0	0.230233	0	0.064641	0	0.703804	0	2.99301	0	0.382688	0	0.199865	0	0.610762	0	0.0556301	0	0.229215	0	0.0737557	0	0.268647	0	0.0556301	0	0.0755385	0	0.0543601	0	0.063475	0	0.230233	0	0.0529673	0	0.38631	0	0.0614523	0
ZNF433	0	0.0287832	0	0.214137	0	0.164956	0	0.159846	0	0.0717418	0	0.185096	0	0.024003	0	0.227164	0	0.121802	0	0.109492	0	0.0163678	0	0.0262793	0	0.0183205	0	0.0175166	0	0.208009	0	0.188174	0	0.024003	0	0.0525737	0	0.236202	0	0.020385	0	0.522333	0	0.0902948	0	0.259963	0	0.47265	0
ZNF436	0	0.123427	0	0.932734	0	0.879682	0	1.80974	0	1.61699	0	0.501918	0	0.580185	0	1.59527	0	0.785439	0	1.43228	0	2.50546	0	1.30247	0	0.0302641	0	0.0597897	0	1.77946	0	0.445972	0	1.35922	0	2.99348	0	0.970066	0	1.12587	0	0.735738	0	0.568209	0	1.19567	0	1.69199	0
ZNF44	0	3.80164	0	0.229836	0	0.956056	0	0.48254	0	0.128358	0	0.338238	0	0.0210017	0	0.312861	0	0.191324	0	0.546848	0	1.2651	0	0.0714933	0	0.1583	0	0.012375	0	1.37607	0	0.582035	0	0.208892	0	1.25731	0	0.119577	0	0.407489	0	0.354281	0	1.31387	0	0.0590528	0	0.792998	0
ZNF440	0	1.78882	0	0.375231	0	0.129595	0	0.40723	0	0.118127	0	0.528581	0	0.785008	0	0.725209	0	2.70165	0	0.702875	0	1.59876	0	0.915227	0	0.149274	0	0.0345285	0	0.0828287	0	0.379553	0	0.446015	0	0.336253	0	0.654118	0	0.119406	0	0.187515	0	0.40187	0	0.0511754	0	0.308309	0
ZNF441	0	0.330965	0	3.3211	0	2.89919	0	0.448359	0	1.68977	0	3.38251	0	0.339252	0	0.239597	0	0.184597	0	1.76906	0	2.06461	0	0.245199	0	0.287706	0	0.0405485	0	1.06773	0	3.5002	0	0.027506	0	1.67706	0	0.454462	0	0.65789	0	0.517272	0	0.687846	0	0.12759	0	0.14696	0
ZNF442	0	0.564039	0	0.11277	0	1.5977	0	0.696109	0	0.12235	0	0.11277	0	0.137984	0	1.46055	0	1.3769	0	0.161255	0	0.386619	0	0.106	0	0.11277	0	0.11277	0	0.535117	0	0.500675	0	0.0998309	0	0.106	0	0.11709	0	0.130649	0	0.11277	0	0.106	0	0.128589	0	0.618933	0
ZNF445	0	0.18914	0	1.34404	0	1.66698	0	0.403257	0	0.0544495	0	0.254075	0	0.122633	0	1.04943	0	1.81599	0	3.77017	0	0.161552	0	0.924423	0	0.0169963	0	0.18766	0	1.16199	0	0.829076	0	0.0276651	0	0.247258	0	0.0396748	0	0.81993	0	0.131788	0	1.6973	0	0.0905695	0	0.286909	0
ZNF449	0	0.746315	0	1.87924	0	0.346745	0	3.5919	0	0.689399	0	1.92037	0	0.63577	0	1.15651	0	1.20286	0	1.50326	0	0.677652	0	0.654688	0	0.232557	0	0.136377	0	2.3265	0	0.562618	0	0.25079	0	0.0355894	0	0.43004	0	0.113874	0	0.264651	0	1.81849	0	0.447551	0	0.770554	0
ZNF454	0	0.0556302	0	0.665851	0	1.97027	0	0.158891	0	0.276222	0	1.25918	0	0.0529675	0	0.466207	0	1.20948	0	0.197487	0	0.932304	0	2.82961	0	0.196612	0	0.234548	0	0.0604496	0	0.439841	0	0.0529675	0	0.0680377	0	0.227655	0	0.0604496	0	0.190344	0	0.0716625	0	0.575244	0	0.150832	0
ZNF460	0	0.0182675	-0.139828	1.89508	0	4.63781	0	1.5497	0	2.27197	0	0.780401	0	0.973242	0	0.160079	0	0.223693	0	0.348778	0	1.69891	0	0.154701	0	0.452234	0	0.0201356	0	2.54527	0	6.37983	0	0.274437	0	0.136243	0	0.403308	0	0.428028	0	0.302507	0	2.83777	0.569645	0.0749072	0.520647	0.295771	0
ZNF467	0	0.183975	0	2.74004	0	3.93765	0	1.35315	0	1.23039	0	1.68493	0	1.0594	0	0.79455	0	0.363253	0	1.61113	0	3.17065	0	0.656549	0	0.267815	0	0.0661387	0	3.06289	0	1.40625	0	0.201607	0	0.906385	0	1.51106	0	0.44376	0	0.548036	0	1.94886	0	0.637797	0	0.538212	0
ZNF468	0	0.485159	0	2.55844	0	3.09452	0	0.684324	0	1.17764	0	2.72691	0	1.34465	0	0.341466	0	0.433256	0	1.39493	0	1.2374	0	0.272755	0	0.098291	0	0.127637	0	0.26156	0	1.76418	0	0.119766	0	0.566368	0	0.389038	0	0.17411	0	0.346391	0	0.928534	0	0.584605	0	0.543517	0
ZNF479	0	0.178234	0	0.874825	0	1.37675	0	0.228035	0	0.476151	0	1.24975	0	0.172736	0	0.371095	0	0.290124	0	0.321489	0	0.470309	0	0.183871	0	0.129952	0	0.0803906	0	2.02634	0	0.331155	0	0.0814507	0	0.0123751	0	0.0750801	0	0.609559	0	0.259584	0	0.486315	0	0.344514	0	0.225426	0
ZNF48	0	0.368759	0	0.500709	0	1.01501	0	0.414201	0	0.218547	0	0.48589	0	3.61007	0	1.58765	0	0.896817	0	0.152885	0	0.0556395	0	0.426853	0	1.17748	0	0.34052	0	0.227936	0	0.25113	0	0.117373	0	0.554977	0	0.917086	0	3.42979	0	0.5285	0	0.547297	0	0.696072	0	0.263335	0
ZNF480	0	0.25648	0	0.0716067	0	0.893397	0	0.17231	0	0.57478	0	0.143922	0	0.131377	0	0.488402	0	2.98984	0	3.3043	0	0.757685	0	3.69675	0	0.793748	0	0.641732	0	0.0955926	0	0.487161	0	0.85173	0	1.21846	0	1.15963	0	0.0531533	0	0.607852	0	0.279279	0	0.207151	0	0.54825	0
ZNF483	0	0.0315415	0	0.0287832	0	1.55885	0	0.153484	0	0.535509	0	0.0287832	0	2.11068	0	3.68337	0	1.06205	0	1.36124	0	0.753113	0	0.294655	0	0.934613	0	0.0953051	0	0.0277247	0	0.0722334	0	3.34626	0	1.52082	0	0.125758	0	0.472332	0	0.365406	0	0.492243	0	0.366903	0	0.355394	0
ZNF484	0	1.41898	0	0.112349	0	2.56761	0	0.270855	0	0.404824	0	0.106653	0	0.0437004	0	0.957773	0	2.45185	0	1.32324	0	0.201043	0	0.488342	0	0.0416825	0	0.0315415	0	0.105692	0	0.977166	0	0.271556	0	1.2471	0	1.23671	0	0.183812	0	0.684893	0	0.0397685	0	0.237226	0	0.998105	0
ZNF485	0	0.421254	0	2.18399	0	0.396317	0	0.264854	0	0.595195	0	2.73968	0	1.36913	0	1.10984	0	0.197009	0	0.0522649	0	1.00255	0	1.07814	0	0.867294	0	8.19918e-05	0	0.31437	0	0.91812	0	0.741707	0	0.363573	0	0.653603	0	0.17017	0	1.68274	0	1.07718	0	0.602326	0	0.184933	0
ZNF486	0	0.484075	0	0.161255	0	1.0724	0	0.106	0	0.163081	0	0.349124	0	1.30203	0	0.792977	0	0.78016	0	0.185281	0	0.0974096	0	0.699638	0	0.522759	0	0.664299	0	0.163081	0	0.780768	0	0.342956	0	0.562373	0	0.415708	0	2.28824	0	1.21104	0	0.11277	0	0.237635	0	0.337547	0
ZNF490	0	1.32776	0	0.30193	0	0.0511722	0	0.194091	0	0.0372328	0	0.38331	0	0.315704	0	0.228353	0	0.13954	0	0.0415513	0	0.0505693	0	0.166732	0	0.311853	0	0.881705	0	0.885954	0	1.90804	0	0.770499	0	1.04584	0	0.607131	0	0.205663	0	0.438394	0	0.69189	0	0.431789	0	0.669735	0
ZNF501	0	0.0823227	0	1.20496	0	5.65278	0	0.131983	0	0.786872	0	3.41697	0	1.42443	0	0.478202	0	0.663561	0	0.229383	0	1.51564	0	0.209012	0	0.949478	0	0.0948973	0	0.576609	0	5.41081	0	0.26068	0	0.449299	0	1.13736	0	0.259249	0	0.331314	0	0.503544	0	0.176856	0	0.403701	0
ZNF502	0	0.0941773	0	0.456169	0	3.85466	0	0.120251	0	1.39412	0	0.38631	0	0.0998309	0	0.11277	0	0.72856	0	0.148725	0	0.440649	0	0.0614523	0	0.0889715	0	0.11277	0	0.130649	0	0.11277	0	0.0680377	0	0.918799	0	0.11709	0	0.108143	0	0.0998309	0	0.631343	0	0.928516	0	0.0941773	0
ZNF506	0	1.10841	0	1.69511	0	1.14586	0	0.710335	0	0.501899	0	2.28749	0	0.240196	0	0.66276	0	3.10308	0	1.0178	0	1.65582	0	1.77042	0	0.865647	0	0.183761	0	0.286659	0	0.776615	0	0.13504	0	0.476019	0	0.66323	0	0.185705	0	1.07953	0	0.272099	0	0.334101	0	0.271103	0
ZNF512	0	0.750105	0	0.206072	0	0.641697	0	0.400626	0	0.47807	0	0.204223	0	0.542086	0	2.49248	0	2.84998	0	3.41418	0	1.86559	0	1.37281	0	0.238203	0	1.68549	0	0.345485	0	1.54792	0	0.397399	0	3.97905	0	0.417521	0	0.869691	0	0.455622	0	1.77545	0	1.39531	0	0.377697	0
ZNF513	0	0.0941773	0	0.0755388	0	4.67639	0	0.780768	0	0.0818217	0	0.0841586	0	0.106	0	0.510462	0	0.101982	0	0.0998309	0	0.452758	0	0.106	0	0.106	0	0.11277	0	0.0963304	0	0.992078	0	0.106	0	0.106	0	0.124514	0	0.12235	0	0.0998309	0	0.631343	0	0.0755388	0	0.0889715	0
ZNF516	0	0.195333	0	0.221914	0	2.466	0	0.176314	0	0.223028	0	0.195333	0	0.221914	0	0.195333					0	0.142512	0	0.221914					0	0.223028	0	0.221914	0	0.221914	0	0.195333	0	0.179714	0	0.223028	0	0.221914	0	0.221914	0	0.221914	0	0.195333	0
ZNF519	0	0.0565213	0	3.28266	0	2.09987	0	0.58068	0	1.94335	0	2.4208	0	0.108397	0	0.371175	0	0.718033	0	0.278743	0	3.05558	0	0.534649	0	0.130037	0	0.00501278	0	2.52863	0	2.32008	0	0.10916	0	0.0160194	0	0.228164	0	0.111649	0	0.501209	0	0.134504	0	0.0021433	0	0.328996	0
ZNF528	0	2.06646	0	3.97192	0	4.3805	0	0.866473	0	0.897779	0	3.9347	0	1.59509	0	1.97027	0	0.652424	0	3.21832	0	2.14888	0	0.655206	0	1.32305	0	0.298068	0	3.38033	0	8.81653	0	0.0680377	0	0.497479	0	1.88697	0	0.569517	0	1.33595	0	3.31259	0	1.3777	0	1.05656	0
ZNF529	0	0.0796936	0	0.269869	0	0.659451	0	0.0716625	0	0.0862992	0	0.382688	0	0.0941773	0	1.7444	0	1.68953	0	0.0941773	0	0.0472449	0	0.064641	0	0.311607	0	0.0796936	0	0.287155	0	0.932115	0	0.286108	0	0.361841	0	0.275137	0	0.0818217	0	0.264077	0	0.303749	0	0.34309	0	0.774792	0
ZNF530	0	1.14033	0	0.119212	0	0.149839	0	0.840287	0	0.295616	0	0.348296	0	0.153652	0	0.370573	0	0.680483	0	1.0787	0	0.783192	0	0.6936	0	0.010225	0	0.0299029	0	0.160088	0	2.687	0	0.127332	0	0.0360406	0	0.255475	0	0.0115601	0	0.0949812	0	0.394692	0	0.773546	0	0.204528	0
ZNF534	0	0.435482	0	1.15228	0	3.20015	0	1.01507	0	1.75911	0	1.48408	0	0.151392	0	0.459397	0	0.392099	0	1.62487	0	6.00712	0	1.51652	0	0.250303	0	0.292814	0	0.964359	0	1.70175	0	0.294486	0	0.757198	0	0.890714	0	0.408684	0	2.07563	0	0.569016	0	0.0630397	0	0.71784	0
ZNF540	0	0.0998309	0	0.0841586	0	1.33193	0	0.11277	0	0.101982	0	0.11277	0	2.14661	0	0.566799	0	2.11093	0	0.128589	0	0.16153	0	0.413898	0	0.106	0	0.471672	0	0.0862993	0	0.419846	0	0.0941773	0	0.106	0	0.098559	0	0.12235	0	0.11277	0	0.120251	0	0.11277	0	0.11277	0
ZNF543	0	0.00118688	0	1.48744	0	3.10141	0	0.386683	0	0.179212	0	1.05212	0	0.0353105	0	0.262101	0	0.327531	0	0.771793	0	1.13467	0	0.114358	0	0.0909255	0	0.0142233	0	1.59901	0	0.720371	0	0.702893	0	0.121244	0	0.0687435	0	0.512452	0	0.247214	0	0.417098	0	0.496199	0	0.164752	0
ZNF547	0	0.781669	0	2.05577	0	5.91884	0	1.76371	0	1.07874	0	1.40031	0	1.81424	0	1.48531	0	1.52486	0	1.00498	0	2.20598	0	0.926277	0	0.74334	0	0.598185	0	1.08052	0	1.11679	0	3.0963	0	2.28488	0	0.572247	0	0.688771	0	0.297208	0	1.23323	0	1.33094	0	0.826152	0
ZNF549	0	3.20119	0	0.28478	0	1.39065	0	0.798395	0	0.311798	0	0.675943	0	0.745956	0	2.20398	0	0.899367	0	1.2809	0	1.77901	0	0.778051	0	0.29726	0	0.200761	0	0.113825	0	1.31787	0	0.84864	0	1.63181	0	1.89265	0	0.426366	0	0.972444	0	1.76584	0	0.510843	0	1.23879	0
ZNF550	0	0.233307	0	0.0889715	0	1.01164	0	0.064641	0	0.114896	0	0.0941773	0	0.0680377	0	0.663713	0	1.6923	0	0.11277	0	0.20684	0	0.298328	0	0.0796936	0	0.281041	0	0.0818217	0	0.332219	0	0.0716625	0	0.622021	0	0.0722672	0	0.27499	0	0.262903	0	0.0680377	0	0.106	0	0.313036	0
ZNF552	0	0.622021	0	0.137984	0	0.92365	0	0.148725	0	0.130649	0	0.161255	0	0.137984	0	0.569568	0	8.66668	0	2.79973	0	0.0995677	0	2.36808	0	0.128589	0	0.148725	0	0.13999	0	0.625118	0	0.120251	0	0.904343	0	0.584052	0	0.13999	0	0.137984	0	0.137984	0	0.148725	0	0.137984	0
ZNF554	0	1.138	0	1.47268	0	3.16238	0	0.393714	0	1.01181	0	0.532018	0	2.60901	0	1.19752	0	1.02418	0	1.13102	0	5.18949	0	0.673512	0	0.0410845	0	0.042368	0	1.50904	0	1.95824	0	0.283893	0	1.41297	0	0.248206	0	0.351194	0	0.326719	0	0.853792	0	0.106781	0	0.258497	0
ZNF555	0	0.789896	0	0.500154	0	0.2476	0	0.215463	0	0.0316735	0	0.564132	0	0.0556302	0	0.344133	0	0.54491	0	0.466207	0	0.110596	0	0.205169	0	0.0437004	0	0.491505	0	0.979839	0	1.61774	0	0.0416825	0	0.0437004	0	0.0379703	0	0.36555	0	0.0504536	0	0.146917	0	0.30951	0	1.28341	0
ZNF557	0	2.31104	0	0.43914	0	2.9451	0	0.0546854	0	0.0480024	0	0.519822	0	0.15547	0	1.42938	0	0.892946	0	1.71372	0	0.508163	0	0.926718	0	0.323154	0	0.215333	0	0.130644	0	0.134905	0	0.053039	0	0.122122	0	0.0708976	0	0.067285	0	0.195281	0	0.146288	0	0.0558978	0	0.38526	0
ZNF558	0	0.793711	0	2.23331	0	2.29515	0	0.523391	0	0.91923	0	0.949369	0	0.836931	0	1.50938	0	3.4274	0	1.55141	0	2.20373	0	1.19243	0	0.199125	0	0.53822	0	0.872745	0	3.71852	0	1.30483	0	1.10064	0	0.64868	0	0.119106	0	0.51886	0	0.524702	0	0.132824	0	0.394243	0
ZNF559	0	0	0	0	0	0	0	0	0	0	0	0	0	0	0	0	0	0	0	0	0	0	0	0	0	0	0	0	0	0	0	0	0	0	0	0	0	0	0	0	0	0	0	0	0	0	0	0	0
ZNF561	0	0.127635	0	0.640234	0	1.3689	0	0.330763	0	0.119889	0	0.285257	0	0.148103	0	0.362305	0	0.718686	0	0.848534	0	0.886526	0	0.0493895	0	0.0763861	0	0.00410944	0	0.395527	0	1.22402	0	0.0732522	0	0.30838	0	0.420041	0	0.253499	0	0.22731	0	0.734951	0	0.192208	0	0.0285536	0
ZNF562	0	0.562556	0	0.0755388	0	1.43721	0	0.0680377	0	0.776686	0	0.0755388	0	0.232279	0	0.432776	0	2.18166	0	0.690267	0	0.860702	0	0.205169	0	0.351856	0	0.0680377	0	0.292387	0	0.762483	0	0.0504536	0	0.0716625	0	0.47727	0	0.681524	0	0.0584538	0	0.0480775	0	0.0680377	0	0.535695	0
ZNF563	0	0.180501	0	0.442403	0	2.2178	0	0.511541	0	1.24926	0	0.700256	0	0.10015	0	2.7433	0	0.834953	0	0.481043	0	1.17432	0	0.415647	0	0.0606069	0	0.122308	0	0.351742	0	0.331425	0	0.988562	0	1.99411	0	0.740589	0	0.662361	0	0.782947	0	1.1792	0	0.709679	0	0.335807	0
ZNF564	0	0.1394	0	0.0287832	0	0.357388	0	0.3075	0	0.34093	0	0.0301287	0	0.118872	0	0.676011	0	0.181548	0	0.0345856	0	0.58985	0	0.640612	0	0.344133	0	0.925233	0	0.132659	0	0.386494	0	0.273207	0	0.701343	0	0.0333114	0	0.077946	0	0.316616	0	0.146542	0	0.160954	0	0.289816	0
ZNF565	0	0.0219309	0	0.253653	0	1.06114	0	0.790576	0	0.0723799	0	0.0146409	0	0.0518802	0	0.345066	0	1.32424	0	0.181071	0	0.0749955	0	1.43351	0	0.323225	0	0.125183	0	0.942451	0	0.0551636	0	0.135653	0	0.0167481	0	0.388801	0	0.0726913	0	0.860288	0	0.215554	0	0.0390338	0	0.517745	0
ZNF566	0	0.131897	0	0.13582	0	2.25213	0	0.115231	0	0.291347	0	0.289161	0	0.109002	0	0.886805	0	1.47452	0	1.07929	0	0.821394	0	0.928653	0	0.086481	0	0.213306	0	0.714696	0	1.73798	0	0.59861	0	0.231769	0	0.0859652	0	0.0959272	0	0.282659	0	0.454812	0	0.0345855	0	0.536936	0
ZNF567	0	1.33994	0	0.48589	0	0.187577	0	0.18851	0	0.24787	0	0.214019	0	0.0229428	0	0.334083	0	0.145861	0	0.0604819	0	0.526975	0	0.760228	0	0.544109	0	0.177795	0	0.274935	0	0.796025	0	0.164347	0	0.650356	0	0.169093	0	0.0684289	0	0.0807826	0	0.191689	0	0.187879	0	0.649572	0
ZNF570	0	0.0998309	0	2.39193	0	0.120251	0	0.0889715	0	0.812608	0	1.08411	0	1.21434	0	0.120251	0	0.150655	0	0.161255	0	0.642623	0	0.11277	0	0.0841586	0	0.0941773	0	0.590935	0	0.38631	0	0.106	0	0.128589	0	1.27831	0	0.0862993	0	0.0941773	0	0.473915	0	0.176314	0	0.106	0
ZNF571	0	0.102625	0	0.761316	0	0.1483	0	0.0870299	0	0.21721	0	0.47915	0	0.206462	0	0.680318	0	0.541105	0	0.383887	0	0.532858	0	0.378862	0	0.396578	0	0.0209647	0	0.378244	0	0.741207	0	0.209586	0	0.576018	0	0.193981	0	0.0563568	0	1.77096	0	0.316616	0	0.317544	0	0.49227	0
ZNF573	0	0.228482	0	0.405151	0	0.250421	0	0.0708187	0	0.388327	0	1.00337	0	0.131141	0	0.584308	0	0.714432	0	0.228333	0	0.344469	0	0.0899611	0	0.137629	0	3.59444	0	0.284167	0	0.776619	0	2.54607	0	1.16207	0	0.0188729	0	0.096694	0	0.448755	0	0.138037	0	0.25199	0	1.21657	0
ZNF574	0	0.166222	0	3.63622	0	6.0873	0	0.0324905	0	3.56053	0	4.99719	0	0.454968	0	1.19539	0	0.0809594	0	0.730947	0	5.78156	0	0.783142	0	0.174184	0	0.00168165	0	1.8454	0	8.88734	0	0.109476	0	0.314953	0	0.927392	0	0.086245	0	0.277578	0	0.96008	0	0.0168991	0	0.310364	0
ZNF580	0	0.010233	0	1.50096	0	1.96208	0	0.0323735	0	2.10339	0	2.9098	0	0.875345	0	0.253294	0	1.2324	0	0.380706	0	0.925614	0	1.08156	0	0.305604	0	0.144033	0	2.26507	0	2.00204	0	0.100588	0	0.324756	0	1.07401	0	0.604105	0	0.103454	0	1.27814	0	0.128225	0	0.170928	0
ZNF582	0	0.0998309	0	3.04589	0	0.689084	0	1.30612	0	0.150655	0	0.547666	0	0.11277	0	1.11303	0	1.86697	0	0.137984	0	0.10694	0	0.11277	0	0.0941773	0	0.106	0	0.114896	0	0.456169	0	0.0941773	0	0.106	0	0.0933478	0	0.12235	0	0.106	0	0.0941773	0	0.106	0	0.520375	0
ZNF584	0	2.24834	0	1.18367	0	4.26262	0	0.893282	0	1.88066	0	1.57039	0	0.106	0	3.7979	0	1.75747	0	2.15201	0	4.0381	0	1.76045	0	0.229698	0	0.460564	0	1.36816	0	3.09708	0	0.898572	0	1.56052	0	0.980301	0	1.48588	0	0.944248	0	2.40172	0	0.634471	0	1.37727	0
ZNF585A	0	0.5611	0	1.98471	0	1.45086	0	0.638741	0	0.121852	0	0.783237	0	0.768173	0	0.185708	0	2.25437	0	0.416303	0	0.725485	0	0.543102	0	0.509379	0	0.0380434	0	1.17622	0	0.856648	0	0.298835	0	1.33161	0	2.05505	0	0.0589575	0	0.00825089	0	0.225226	0	0.220541	0	0.11017	0
ZNF585B	0	0.858435	0	0.562753	0	1.73091	0	0.746695	0	0.73245	0	0.513208	0	2.92354	0	1.44486	0	1.27458	0	0.708601	0	0.355158	0	0.281856	0	0.0223672	0	0.60641	0	0.146694	0	0.557685	0	0.0858116	0	0.786327	0	1.92098	0	0.343292	0	0.620462	0	0.858853	0	3.34703	0	1.16606	0
ZNF586	0	0.298347	0	0.630935	0	1.11189	0	1.07107	0	0.428751	0	0.21614	0	1.1903	0	0.270794	0	0.51277	0	0.245758	0	0.0632476	0	0.234881	0	0.0451606	0	0.505552	0	0.181776	0	0.0923586	0	0.134481	0	0.914809	0	0.405687	0	0.0601479	0	0.300722	0	0.352483	0	1.38825	0	0.475255	0
ZNF587	0	0.0504536	0	0.0504536	0	0.617072	0	0.0458294	0	0.216666	0	0.0680377	0	0.274795	0	0.542991	0	2.95915	0	0.219209	0	0.587046	0	2.00883	0	0.946071	0	0.210955	0	0.190366	0	0.560934	0	0.410017	0	1.05397	0	0.49297	0	0.606524	0	0.462968	0	0.795861	0	2.28885	0	0.214512	0
ZNF589	0	0.780582	0	0.844946	0	3.66604	0	0.505099	0	3.36916	0	2.07541	0	0.482082	0	1.61761	0	1.69846	0	1.79716	0	6.41118	0	2.29256	0	0.0821996	0	0.197304	0	1.54093	0	5.29652	0	0.315343	0	0.734795	0	0.992325	0	1.23508	0	0.57116	0	2.69805	0	0.181252	0	0.717128	0
ZNF593	0	0	0	0	0	0	0	0	0.236222	0	0	0	-0.220884	0	0	0	0	0	0	0	0	0	0	0	0	0	0	0	0	0	0	0	0	0	0	0	0	0	0	0	0	0	0	0	0	0	0	0	0
ZNF597	0	2.44306	0	2.77179	0	4.67415	0	3.53954	0	3.32767	0	0.922761	0	1.10341	0	4.59004	0	1.92279	0	3.20606	0	8.97779	0	2.72596	0	3.43407	0	0.22427	0	2.15036	0	3.5724	0	2.16535	0	1.08202	0	5.49512	0	1.13941	0	3.01502	0	1.92115	0	0.00463146	0	0.352613	0
ZNF600	0	0.691113	0	0.237188	0	1.00227	0	0.480565	0	0.525865	0	0.757987	0	1.57473	0	0.27901	0	1.1913	0	0.518731	0	1.16071	0	0.709526	0	0.69193	0	0.146066	0	0.43833	0	0.355671	0	0.290716	0	0.660888	0	1.58992	0	0.241072	0	0.145508	0	0.630672	0	0.0363093	0	0.37745	0
ZNF610	0	0.125872	0	0.865993	0	2.45662	0	0.622445	0	2.0711	0	2.33485	0	0.427426	0	0.187447	0	0.885057	0	0.722154	0	3.30349	0	1.3461	0	0.609472	0	0.0708901	0	0.755493	0	2.05253	0	0.265936	0	0.132749	0	0.198319	0	0.992278	0	0.0510899	0	0.475872	0	0.034213	0	0.526636	0
ZNF611	0	0.217544	0	0.438538	0	0.473609	0	0.235606	0	0.0738962	0	0.80936	0	2.30405	0	0.136505	0	0.799138	0	1.33278	0	0.213376	0	0.432696	0	0.0342646	0	0.618339	0	0.0670857	0	1.45785	0	0.0844533	0	0.724197	0	2.01726	0	0.535203	0	0.0195876	0	0.49352	0	0.371507	0	0.234754	0
ZNF613	0	0.0315416	0	1.3219	0	1.47665	0	0.148865	0	0.933664	0	0.874703	0	2.74857	0	0.475425	0	1.57886	0	0.224156	0	0.396238	0	0.260352	0	2.20734	0	0.111859	0	0.733833	0	0.621394	0	4.09464	0	2.21751	0	1.86835	0	0.270624	0	0.0985209	0	0.123672	0	0.0379516	0	0.141825	0
ZNF614	0	0.569568	0	0.612788	0	0.780768	0	0.512928	0	0.13999	0	0.498248	0	0.120251	0	1.13111	0	1.67016	0	4.51035	0	0.571637	0	0.508003	0	0.11277	0	0.0998307	0	0.114896	0	0.498248	0	1.62956	0	2.5027	0	0.110356	0	0.12235	0	0.0998309	0	0.703179	0	0.128589	0	0.0941773	0
ZNF615	0	2.56964	0	0.685588	0	2.79032	0	0.11277	0	0.196799	0	0.780768	0	0.120251	0	1.46533	0	3.48421	0	2.09012	0	0.300573	0	0.92365	0	0.137984	0	0.137984	0	0.12235	0	0.615856	0	0.106	0	0.148725	0	0.11709	0	0.732257	0	0.106	0	0.11277	0	0.137984	0	1.47012	0
ZNF616	0	0.360303	0	0.0708695	0	0.275173	0	0.277759	0	0.180691	0	0.137506	0	0.160556	0	0.405615	0	2.05626	0	0.230907	0	0.0784791	0	0.544649	0	0.0611436	0	1.14452	0	0.210795	0	1.98922	0	0.0550486	0	0.0616995	0	0.0663923	0	0.117832	0	0.428797	0	0.808166	0	0.0910932	0	0.225761	0
ZNF623	0	0.660396	0	0.176286	0	1.35106	0	0.192099	0	2.75685	0	0.601867	0	0.767218	0	1.30852	0	0.911647	0	1.26595	0	1.22435	0	0.664148	0	0.287925	0	0.65511	0	0.636403	0	2.38836	0	0.180224	0	0.458674	0	1.43003	0	0.529137	0	0.681482	0	2.77966	0	0.102619	0	0.972047	0
ZNF627	0	0.0275012	0	0.192675	0	0.125433	0	0.475828	0	0.226011	0	0.849884	0	0.28608	0	0.494837	0	1.1639	0	2.02185	0	0.140328	0	0.234789	0	0.0301287	0	0.0628843	0	0.0867884	0	0.248895	0	0.263331	0	1.09009	0	0.288244	0	0.327629	0	0.115787	0	0.408685	0	1.16817	0	1.31497	0
ZNF639	0	0.787571	0	4.354	0	6.95905	0	1.23924	0	4.17646	0	5.87917	0	0.633695	0	1.04805	0	1.81158	0	1.79203	0	8.29445	0	1.00362	0	0.128907	0	0.885569	0	4.43009	0	7.68269	0	0.898595	0	1.03569	0	1.22208	0	1.75753	0	0.278338	0	1.75417	0	0.652763	0	0.765255	0
ZNF641	0	0.0882233	0	1.24815	0	0.845054	0	1.44636	0	0.308776	0	1.89901	0	1.5877	0	1.22075	0	1.92014	0	0.913032	0	0.441312	0	0.730126	0	0.222693	0	0.130159	0	0.271704	0	0.518609	0	0.549507	0	1.30894	0	1.13634	0	0.529889	0	1.70989	0	0.302103	0	2.24441	0	0.253549	0
ZNF644	0	0.781145	0	1.67303	-0.194199	3.56837	0	0.712068	0	5.05232	0	2.11772	0	0.0250511	0	0.924907	0	0.660912	0	1.77445	0	3.78317	0	0.740391	0.340514	0.047409	0	0.295447	-0.311951	1.84281	0	5.30039	0	0.370028	0	1.23446	0	0.283053	0	1.51305	0	0.283214	0	3.04729	0	0.0618574	0	1.28546	0
ZNF649	0	0.77572	0	0.144301	0	0.397731	0	0.169808	0	0.353663	0	0.00958625	0	0.515157	0	0.447842	0	1.46999	0	0.149812	0	0.186071	0	1.0388	0	0.359471	0	0.589352	0	0.1212	0	0.0784362	0	0.209013	0	0.274195	0	0.364052	0	0.0172417	0	0.399181	0	0.363323	0	0.277218	0	0.197167	0
ZNF652	-0.136394	0	0	0	-0.21047	0	0	0	0	0	0	0	0	0	0	0	0	0	0	0	0	0	-0.587693	0	0	0	0	0	0	0	0	0	0	0	0	0	0	0	0	0	-0.442007	0	-0.427692	0	0	0	0	0	0
ZNF655	-0.269296	0	-0.123407	0	0	0	0	0	0	0	0.249159	0	0	0	0	0	0	0	0.338261	0	0	0	0	0	0	0	0	0	0	0	0	0	0	0	0	0	0	0	0	0	0	0	0	0	0	0	-0.356158	0	0
ZNF662	0	0.531464	0	0.486658	0	0.9161	0	0.872535	0	0.754293	0	1.12484	0	0.0301287	0	2.93388	0	0.645484	0	0.508288	0	0.454196	0	0.856124	0	0.227154	0	0.181419	0	0.440316	0	0.309499	0	1.47896	0	1.24862	0	0.570299	0	0.332029	0	0.303541	0	0.500154	0	0.112841	0	0.275034	0
ZNF664	0	0.0404509	0	3.06768	0	0.981358	0	0.411447	0	0.97985	0	4.14175	0	3.04505	0	0.78597	0	0.452645	0	0.615628	0	1.97982	0	0.683081	0	0.484229	0	0.792031	0	0.419452	0	1.87912	0	0.765005	0	0.949792	0	1.68712	0	1.34996	0	1.67395	0	1.61596	0	0.437673	0	0.0650907	0
ZNF667	0	0.219209	0	0.618933	0	0.622021	0	2.53908	0	0.501661	0	0.788894	0	0.0998309	0	0.431914	0	0.732257	0	0.148725	0	2.29317	0	1.36575	0	1.43901	0	0.0998309	0	0.108143	0	1.81692	0	2.26052	0	1.03144	0	0.378277	0	0.0963304	0	0.120251	0	0.953412	0	0.622021	0	0.564039	0
ZNF669	0	0.153647	0	1.05427	0	0.305934	0	0.836882	0	0.994326	0	1.18719	0	6.71027	0	0.7503	0	1.82287	0	0.692511	0	0.661048	0	0.223178	0	2.21492	0	0.181061	0	0.674917	0	0.856212	0	5.34595	0	1.16002	0	7.08802	0	0.047674	0	0.615081	0	2.68046	0	1.29332	0	0.0614523	0
ZNF671	0	0.205243	0	1.1111	0	0.656145	0	0.711536	0	0.437394	0	0.992793	0	0.191853	0	1.07787	0	1.36196	0	0.912154	0	1.81917	0	0.866593	0	0.110372	0	0.201631	0	0.988315	0	2.22242	0	1.43023	0	0.234514	0	0.105398	0	0.392138	0	0.599562	0	0.171154	0	0.565868	0	0.67093	0
ZNF674	0	0.621641	0	0.846442	0	1.09689	0	0.371323	0	0.700521	0	0.475154	0	0.496512	0	0.420558	0	1.40037	0	2.62756	0	2.32866	0	1.81367	0	0.100717	0	0.00569516	0	1.27327	0	1.88275	0	0.0871239	0	0.0508392	0	0.0652844	0	0.0391072	0	0.652952	0	1.21107	0	0.0232462	0	0.241616	0
ZNF675	0	0.0482072	0	0.228671	0	0.697246	0	0.590431	0	0.522371	0	0.132201	0	1.38948	0	0.724785	0	0.82709	0	0.404719	0	0.174194	0	0.221746	0	0.0586808	0	0.381778	0	0.0723775	0	0.180247	0	0.0848341	0	1.16439	0	1.50863	0	0.557808	0	0.114839	0	0.288612	0	0.796185	0	0.350844	0
ZNF680	0	1.96382	0	1.07442	0	3.31477	0	0.773667	0	0.969567	0	1.22905	0	2.1138	0	1.94778	0	1.58161	0	1.4597	0	2.9161	0	1.72853	0	0.978702	0	0.895022	0	1.73266	0	1.77596	0	2.58897	0	1.15122	0	1.47558	0	2.54866	0	1.79	0	1.47767	0	0.762081	0	0.608296	0
ZNF681	0	0.57112	0	0.162171	0	3.5323	0	1.04564	0	0.163637	0	0.855193	0	0.532828	0	0.506809	0	0.376437	0	0.371413	0	2.20829	0	0.206961	0	0.150174	0	0.146143	0	0.0455126	0	1.94631	0	0.024003	0	0.179481	0	0.257727	0	0.104557	0	1.38504	0	0.106728	0	0.0716625	0	0.412688	0
ZNF682	0	0.340073	0	1.8603	0	1.91309	0	0.135826	0	0.638714	0	0.767332	0	2.43697	0	1.50326	0	0.128332	0	1.24101	0	0.543603	0	0.0893523	0	0.284262	0	0.328761	0	1.40281	0	0.988729	0	0.640323	0	0.789694	0	1.05285	0	0.166562	0	0.245745	0	0.461048	0	0.0666314	0	0.475408	0
ZNF683	-0.116968	0	0	0	0.523499	0	0	0	0	0	0	0	0	0	-1.14313	0	-1.17858	0	0	0	-0.376003	0	-2.4115	0	-5.52687	0	-0.074274	0	-0.666616	0	-0.676914	0	-3.41997	0	0	0	0	0	0	0	0.430334	0	0	0	0	0	0	0	0
ZNF684	0	0.0175166	0	0.258533	0	0.570032	0	0.16234	0	0.303517	0	0.0783585	0	0.240233	0	0.40184	0	0.133233	0	1.41624	0	0.0164845	0	0.024003	0	0.065437	0	0.0200428	0	1.68216	0	0.513932	0	0.0301287	0	0.345248	0	0.302509	0	0.106761	0	0.502593	0	0.158076	0	1.40268	0	0.0811336	0
ZNF687	0	0.968257	0	1.3509	0	4.66405	0	0.41874	0	1.89416	0	3.59925	0	0.531214	0	0.678776	0	0.0862644	0	0.632491	0	2.78772	0	0.539628	0	0.188816	0	0.210682	0	1.6376	0	5.26497	0	0.785583	0	1.58776	0	0.274781	0	0.870062	0	0.353054	0	0.812119	0	0.123618	0	0.658665	0
ZNF692	0	0.0198321	0	2.79868	0	2.21436	0	0.698833	0	2.74155	0	4.58862	0	0.299536	0	0.52885	0	0.506823	0	0.816694	0	2.4792	0	0.513839	0	0.389966	0	0.0294768	0	0.910337	0	3.39721	0	0.141503	0	0.787134	0	0.819567	0	0.969324	0	0.434767	0	0.615997	0	0.0122073	0	0.176271	0
ZNF697	0	0.776612	0	1.4159	0	1.41456	0	1.24454	0	1.04134	0	0.785927	0	0.792641	0	2.91359	0	0.88354	0	1.5449	0	0.679252	0	1.55386	0	0.13	0	0.365106	0	0.276396	0	1.605	0	1.92444	0	0.978266	0	0.903365	0	0.392697	0	0.566038	0	1.31976	0	0.384723	0	0.104572	0
ZNF701	0	0.414301	0	1.93464	0	7.0243	0	0.624726	0	1.26498	0	1.12485	0	0.340023	0	1.37919	0	7.81112	0	1.247	0	4.9008	0	1.8449	0	0.183451	0	0.244194	0	1.36336	0	4.81916	0	0.621065	0	1.52467	0	0.576646	0	0.268639	0	0.550054	0	0.856413	0	0.319807	0	0.89396	0
ZNF707	0	0.290089	0	1.32518	0	0.96516	0	0.3245	0	0.256448	0	0.791112	0	1.41985	0	1.73424	0	0.894507	0	0.354419	0	1.27136	0	1.92164	0	0.429393	0	0.222179	0	0.970041	0	0.0544965	0	0.306073	0	0.791743	0	0.531787	0	2.21748	0	0.379917	0	0.0447559	0	1.96028	0	0.260955	0
ZNF708	0	1.26393	0	0.555357	0	0.564217	0	0.140911	0	0.153798	0	0.375054	0	1.08614	0	0.39395	0	0.631708	0	1.1194	0	2.10721	0	1.04063	0	0.0515787	0	0.193632	0	0.0406835	0	0.598232	0	0.474274	0	0.158589	0	0.272297	0	2.27583	0	0.301531	0	0.468376	0	0.783988	0	0.956602	0
ZNF71	0	0.979759	0	0.725056	0	0.399523	0	0.0966043	0	1.21671	0	1.37076	0	0.40171	0	0.0621466	0	0.848305	0	1.04463	0	0.515092	0	0.419923	0	0.487112	0	0.201175	0	0.520861	0	2.55172	0	0.0179952	0	0.504501	0	0.583809	0	0.137226	0	0.0256546	0	0.830829	0	0.0558024	0	0.106159	0
ZNF711	0	0.144905	0	1.87551	0	1.82061	0	0.593054	0	1.20825	0	0.601068	0	0.0400532	0	0.331773	0	0.0316504	0	0.0585036	0	0.26008	0	0.0988491	0	0.216442	0	0.883688	0	1.16152	0	0.988259	0	0.755371	0	0.0697737	0	0.13786	0	0.143965	0	0.094414	0	0.160203	0	0.077396	0	0.173333	0
ZNF714	0	1.41996	0	0.195878	0	1.01167	0	2.57637	0	1.92474	0	0.136171	0	1.44971	0	0.62038	0	0.852918	0	0.268073	0	2.43663	0	0.116539	0	0.0614239	0	0.13733	0	0.76981	0	1.25128	0	0.0402541	0	0.12737	0	1.45803	0	0.0178818	0	0.0444069	0	0.472584	0	0.040181	0	1.08566	0
ZNF716	0	0.223013	0	0.0387438	0	0.512089	0	0.845638	0	0.518657	0	0.0839771	0	0.272076	0	1.10594	0	0.294943	0	0.272679	0	1.17585	0	0.136035	0	0.0428819	0	0.0682092	0	0.814859	0	0.939131	0	0.202363	0	0.270166	0	0.279723	0	0.057224	0	0.0295257	0	0.0349859	0	0.741919	0	0.460878	0
ZNF740	0	1.45834	0	4.19461	0	3.41833	0	0.782866	0	3.29731	0	2.27187	0	0.233307	0	1.10131	0	2.64268	0	3.62489	0	4.7676	0	2.73425	0	0.621394	0	0.580273	0	1.93537	0	2.94327	0	0.775933	0	1.26759	0	0.54731	0	0.577541	0	0.478197	0	1.91777	0	0.910557	0	1.53932	0
ZNF749	0	0.0584538	0	0.0796936	0	2.06003	0	0.0556301	0	0.34145	0	0.0680377	0	0.249672	0	1.14031	0	1.34488	0	0.351856	0	0.253272	0	0.185288	0	0.0529675	0	0.0504536	0	0.275621	0	0.770988	0	0.0437004	0	0.0755388	0	0.0688246	0	0.220996	0	0.0437004	0	0.0755388	0	0.0841586	0	0.230233	0
ZNF75A	0	0.441578	0	1.2726	0	2.51108	0	0.2447	0	2.64281	0	1.86717	0	0.168039	0	0.560553	0	0.00678138	0	0.0656184	0	1.69971	0	0.138254	0	0.0442034	0	0.000747908	0	2.46875	0	10.8361	0	0.143237	0	0.00408211	0	0.116757	0	0.251536	0	0.030565	0	0.37637	0	0.0190287	0	1.03566	0
ZNF75D	0	0.0133876	0	0.62296	0	0.370604	0	0.45673	0	1.07941	0	0.261384	0	0.233685	0	1.2624	0	0.2548	0	0.125062	0	1.6305	0	0.52186	0	0.53392	0	0.209811	0	0.446627	0	0.130303	0	1.03704	0	0.478905	0	0.533342	0	0.186277	0	2.21504	0	0.136118	0	0.252533	0	0.0847493	0
ZNF76	0	1.20175	0	1.73836	0	5.71052	0	0.546036	0	2.45214	0	3.37821	0	0.401028	0	0.875941	0	0.272005	0	1.233	0	2.86334	0	0.266237	0	0.127429	0	0.0202396	0	3.02149	0	7.78068	0	0.131791	0	0.39315	0	0.735107	0	0.506399	0	0.122215	0	1.01753	0	0.102342	0	0.175666	0
ZNF765	0	0.119601	0	0.254668	0	0.323226	0	0.0774307	0	0.136434	0	0.6752	0	0.872118	0	0.136548	0	0.56694	0	0.219555	0	0.591095	0	0.153141	0	0.0153902	0	1.69841	0	0.00730982	0	0.570926	0	0.277384	0	0.773082	0	0.094768	0	0.0345646	0	0.0963495	0	0.110832	0	0.0383754	0	0.499844	0
ZNF766	0	1.39375	0	2.09356	0	5.31694	0	0.238973	0	3.72663	0	2.7962	0	0.305743	0	1.00093	0	0.318058	0	1.3144	0	3.66581	0	1.12885	0	0.216662	0	0.170244	0	2.98075	0	6.48179	0	0.633109	0	0.775963	0	0.930311	0	0.584381	0	0.635277	0	1.60392	0	0.516609	0	0.842818	0
ZNF768	0	0.636191	0	0.239055	0	0.793889	0	0.294612	0	0.964343	0	0.267651	0	0.447826	0	1.07288	0	0.490609	0	0.968489	0	2.13851	0	0.765879	0	0.548768	0	0.19249	0	1.83539	0	1.30216	0	0.907912	0	3.27873	0	1.16939	0	1.37904	0	0.173485	0	1.71876	0	0.288183	0	0.87365	0
ZNF770	0	0.24704	0	4.13613	0	3.79634	0	0.695454	0	2.08235	0	4.46366	0	1.25821	0	2.02693	0	0.547738	0	1.70336	0	5.69462	0	1.01803	0	0.0622079	0	0.0514946	0	2.62147	0	6.24647	0	0.212224	0	0.375443	0	0.98601	0	0.69966	0	0.809652	0	3.03707	0	0.0972003	0	0.766259	0
ZNF776	0	0.173881	0	0.646554	0	0.188812	0	0.0774015	0	0.295194	0	0.69392	0	0.0858034	0	0.149314	0	1.39125	0	0.408382	0	0.83885	0	1.072	0	0.0758826	0	0.509488	0	0.255137	0	0.127963	0	0.0662029	0	0.099213	0	0.155785	0	0.0942743	0	0.0301287	0	0.140617	0	0.0251142	0	0.438134	0
ZNF777	0	2.79234	0	0.0979763	0	0.911284	0	0.380854	0	0.379483	0	0.110646	0	0.107084	0	0.256422	0	1.80651	0	2.03722	0	0.414152	0	0.248049	0	0.337488	0	0.231897	0	0.0985212	0	1.07459	0	0.19247	0	0.465717	0	0.744627	0	0.020385	0	0.430016	0	1.16762	0	0.0539739	0	2.56448	0
ZNF778	0	1.15322	0	1.39077	0	1.15966	0	0.245874	0	0.492651	0	0.781696	0	0.865651	0	2.21896	0	0.280413	0	0.737814	0	2.52457	0	0.643639	0	1.52412	0	0.039505	0	0.754772	0	1.86984	0	0.176206	0	1.06128	0	0.488278	0	0.172243	0	0.238948	0	1.81035	0	0.417598	0	0.111073	0
ZNF780A	0	0.0601325	0	0.186622	0	0.352483	0	0.289112	0	0.447112	0	0.226684	0	1.35958	0	1.68958	0	1.54815	0	1.07553	0	0.858332	0	1.09938	0	0.209499	0	0.11512	0	0.747354	0	1.8599	0	0.581273	0	0.632433	0	1.21542	0	0.892072	0	0.567164	0	0.140461	0	0.655423	0	0.211083	0
ZNF781	0	0.627878	0	0.641534	0	1.42732	0	1.04985	0	0.795894	0	0.893042	0	0.878404	0	0.499468	0	0.104499	0	1.56588	0	0.529314	0	0.125062	0	0.349141	0	0.201764	0	0.31557	0	2.46416	0	0.214863	0	0.485344	0	0.636963	0	0.129077	0	0.477067	0	1.386	0	0.178242	0	0.0809582	0
ZNF783	0	0.348658	0	2.68979	0	1.32176	0	0.452594	0	0.459484	0	3.1373	0	0.0418296	0	0.121295	0	0.227706	0	2.16944	0	0.402753	0	0.516492	0	0.0507308	0	0.167766	0	2.43753	0	2.18448	0	0.0149481	0	0.0348535	0	0.0270102	0	0.137755	0	0.0464074	0	0.340224	0	0.0143747	0	0.23804	0
ZNF786	0	0.0389292	0	0.973191	0	1.12713	0	0.203692	0	0.385946	0	0.615521	0	0.0072943	0	0.44639	0	0.36905	0	0.0916804	0	0.208026	0	0.0848097	0	0.0108232	0	0.10445	0	0.26373	0	1.26026	0	0.00789371	0	0.00471102	0	0.0257596	0	0.101106	0	0.375965	0	0.0516031	0	0.0895645	0	0.0231973	0
ZNF789	0	0.98761	0	0.838654	0	0.544751	0	0.0626137	0	0.138547	0	0.531464	0	0.349023	0	0.829926	0	1.07364	0	2.82653	0	1.77447	0	0.615572	0	0.0949846	0	0.0963588	0	0.299076	0	0.103072	0	0.211323	0	0.764375	0	0.174431	0	0.0893694	0	0.584393	0	0.163689	0	0.799854	0	2.35654	0
ZNF791	0	0	0	0	0	0	0	0	0	0	0	0	0.277776	0	0	0	0	0	0	0	0	0	0	0	0	0	0	0	0	0	0	0	0	0	0	0	0	0	0	0	0	0	0	0	0	0	0	0	0
ZNF792	0	0.512928	0	1.45352	0	2.51818	0	0.622021	0	0.668445	0	1.78408	0	0.816025	0	1.02151	0	1.36266	0	1.0217	0	0.885381	0	0.456169	0	0.763311	0	0.2476	0	0.310882	0	1.33073	0	0.380886	0	0.775798	0	1.42542	0	0.692344	0	0.658564	0	1.17538	0	1.31563	0	0.510462	0
ZNF793	0	2.00112	0	0.790566	0	1.52591	0	0.793395	0	1.19396	0	0.49992	0	0.425253	0	0.921248	0	2.10906	0	0.508552	0	1.66748	0	1.30046	0	0.315855	0	0.636801	0	0.740096	0	0.626526	0	0.492702	0	0.279439	0	0.90928	0	0.130635	0	1.26752	0	0.52273	0	0.4528	0	0.321192	0
ZNF799	0	9.07811	0	0.0437004	0	0.642579	0	1.37583	0	0.171734	0	0.170963	0	0.767392	0	5.07769	0	3.14227	0	1.52243	0	0.912904	0	1.69888	0	3.70644	0	0.0680377	0	0.475237	0	0.336932	0	4.15696	0	1.55556	0	0.2419	0	0.0701094	0	0.282302	0	0.619066	0	0.185288	0	6.12049	0
ZNF8	0	0.756748	0	2.39701	0	1.7832	0	1.0582	0	1.77632	0	1.91723	0	1.39833	0	1.05337	0	1.43488	0	0.59859	0	1.73895	0	0.890097	0	0.533171	0	0.493293	0	0.599019	0	0.692299	0	1.02277	0	1.45334	0	0.59019	0	0.40956	0	0.557087	0	1.02829	0	1.70876	0	0.571144	0
ZNF800	0	0.0493525	0	0.896562	0	2.2136	0	0.141054	0	0.202895	0	1.06033	0	0.350844	0	1.81418	0.286322	0.358987	0	0.179764	0	0.474763	0	0.425953	0	0.0390606	0	0.0930002	0	0.803065	0	0.208805	0	0.327324	0	1.11339	0	0.226223	0	0.115043	0	0.445953	0	0.0970554	-0.332866	1.67863	0	0.0163149	0
ZNF805	0	0.120934	0	0.139682	0	0.452753	0	0.765634	0	0.202561	0	0.754701	0	0.643798	0	0.613498	0	0.586629	0	0.861347	0	1.07324	0	0.227133	0	0.33914	0	0.653635	0	0.147446	0	0.705654	0	0.024003	0	0.540837	0	0.162763	0	0.0331201	0	0.398642	0	1.55867	0	0.532284	0	0.0862165	0
ZNF808	0	1.6567	0	0.174422	0	0.624768	0	0.240763	0	0.211539	0	0.280675	0	1.7064	0	2.26336	0	0.267434	0	0.899381	0	1.21932	0	0.237327	0	0.832634	0	0.441972	0	0.148186	0	0.820643	0	1.95355	0	1.22081	0	1.52042	0	0.201057	0	0.616874	0	0.394804	0	0.489886	0	0.731764	0
ZNF81	0	0.441372	0	0.0516707	0	0.258648	0	0.346753	0	0.192327	0	0.33276	0	1.58831	0	0.241338	0	0.612501	0	0.780441	0	0.391798	0	0.185975	0	0.453829	0	0.724619	0	0.0702298	0	0.115725	0	0.833837	0	0.366987	0	0.812438	0	0.195377	0	1.2508	0	0.00977518	0	0.137002	0	0.0507602	0
ZNF816	0	0.797444	0	0.972445	0	0.21834	0	0.644363	0	1.01774	0	0.698081	0	1.80647	0	3.95108	0	0.769148	0	0.568158	0	0.840862	0	0.681335	0	0.24857	0	0.064641	0	0.364719	0	0.489669	0	0.869885	0	0.399857	0	2.45083	0	1.50857	0	1.08941	0	0.632712	0	0.819156	0	0.253001	0
ZNF823	0	2.83496	0	0.027079	0	0.725184	0	0.40084	0	0.217183	0	0.0669529	0	0.0163394	0	1.0646	0	1.14096	0	1.74334	0	0.398102	0	0.113992	0	0.0982838	0	0.361696	0	0.247769	0	0.259002	0	0.542606	0	0.820309	0	0.282194	0	1.03812	0	0.442284	0	0.234229	0	0.11632	0	0.300495	0
ZNF83	0	1.13062	0	2.32221	0	4.00545	0	0.350473	0	3.87258	0	5.51769	0	0.12708	0	1.711	0	0.506486	0	2.33675	0	4.33121	0	1.06192	0	0.0998757	0	0.0888436	0	1.60788	0	6.38705	0	0.416643	0	1.42438	0	0.50744	0	3.36049	0	0.132892	0	1.50116	0	0.082185	0	1.58009	0
ZNF837	0	0.913472	0	1.24349	0	1.00055	0	1.02109	0	1.1561	0	1.52172	0	2.24401	0	2.88989	0	0.504642	0	1.31275	0	0.286506	0	0.930702	0	1.26941	0	0.256289	0	0.800378	0	0.280457	0	0.474962	0	0.232017	0	1.63826	0	1.06936	0	1.64649	0	0.25113	0	0.419389	0	0.283362	0
ZNF84	0	1.74688	0	1.05663	0	1.67997	0	0.487162	0	1.32011	0	1.65527	0	1.90969	0	2.03168	0	0.756556	0	1.00815	0	0.520298	0	1.11811	0	1.8949	0	1.27316	0	2.44688	0	1.85365	0	0.814444	0	0.323606	0	0.596405	0	0.424975	0	0.829214	0	1.29575	0	0.322022	0	0.460551	0
ZNF846	0	0.250191	0	0.573466	0	2.77031	0	0.533908	0	0.0931277	0	0.823043	0	0.218355	0	0.982103	0	0.313778	0	0.31272	0	0.303072	0	0.154139	0	0.0987528	0	0.10584	0	0.0137648	0	0.425668	0	0.121658	0	0.107835	0	0.154801	0	0.0380662	0	0.0974739	0	1.90491	0	0.235207	0	0.213909	0
ZNF85	0	0.0841586	0	0.064641	0	0.289002	0	0.950552	0	0.076771	0	0.0799038	0	0.13228	0	2.7009	0	0.953345	0	0.298538	0	0.113484	0	1.67111	0	0.552935	0	0.0755388	0	0.263013	0	0.332219	0	0.838503	0	0.625317	0	0.610815	0	0.701597	0	0.619889	0	0.0584538	0	0.997703	0	1.32542	0
ZNF879	0	0.574924	0	1.39687	0	0.317825	0	0.314349	0	2.16162	0	0.380176	0	1.83295	0	2.11896	0	0.347723	0	0.169948	0	1.08531	0	0.120259	0	0.262182	0	0.0535041	0	1.29545	0	1.08301	0	0.393961	0	0.692969	0	1.99184	0	0.0473954	0	1.08382	0	0.445212	0	0.567913	0	0.183922	0
ZNF90	-0.149867	0	0.237896	0	0	0	-0.182033	0	-0.2986	0	0	0	0	0	0	0	0	0	0	0	0.311677	0	0	0	0	0	0	0	0	0	0	0	-0.650711	0	0	0	0	0	0	0	0	0	0	0	0	0	0	0	0
ZNF92	0	0.184729	0	0.217392	0	0.279968	0	0.867966	0	2.29123	0	0.153595	0	0.494024	0	0.933902	0	0.727087	0	1.39803	0	4.64205	0	1.85119	0	0.112252	0	0.472894	0	1.0178	0	0.565448	0	0.22183	0	1.82662	0	0.579147	0	1.72642	0	1.33913	0	2.43763	0	1.70921	0	2.30512	0
ZNF93	0	0.987982	0	1.27796	0	0.539955	0	0.0764395	0	0.414028	0	0.356432	0	0.518814	0	0.372704	0	1.64388	0	0.567056	0	0.526112	0	0.770435	0	0.179503	0	0.519676	0	0.14458	0	2.00782	0	0.469875	0	0.0219324	0	0.615993	0	0.0907113	0	0.801158	0	0.0340626	0	0.00415328	0	0.491726	0
ZSCAN16	0	0.650717	0	4.60329	0	4.86055	0	0.398512	0	0.66264	0	3.43098	0	3.97166	0	0.709336	0	0.997361	0	1.31855	0	2.54212	0	0.652531	0	0.325808	0	0.338848	0	2.45506	0	2.00892	0	0.320733	0	1.05928	0	1.17638	0	1.2287	0	0.960714	0	1.28244	0	0.84093	0	1.65442	0
ZSCAN2	0	1.66195	0	0.923873	0	1.81338	0	0.841954	0	1.41584	0	0.982409	0	0.619911	0	1.61086	0	0.589111	0	2.04646	0	3.10201	0	2.55932	0	0.237118	0	0.666581	0	0.596742	0	2.95146	0	1.82669	0	1.76986	0	0.507275	0	1.44718	0	1.46426	0	2.86981	0	0.141757	0	0.561559	0
ZSCAN20	0	0.0408526	0	5.49444	0	9.46232	0	0.122207	0	0.383864	0	3.713	0	0.547644	0	0.955095	0	1.02483	0	1.31078	0	2.4405	0	0.303513	0	0.0367422	0	0.0677933	0	1.07655	0	1.02964	0	0.246956	0	0.324045	0	0.983719	0	1.13877	0	0.805304	0	1.27439	0	0.544487	0	0.393599	0
ZSCAN22	0	0.0959452	0	4.84445	0	5.0691	0	0.145055	0	4.85141	0	4.63109	0	0.85723	0	0.864923	0	0.383814	0	0.96826	0	4.46571	0	0.181223	0	0.149678	0	0.029215	0	6.57053	0	6.01564	0	0.214296	0	1.02028	0	0.408502	0	0.261392	0	0.376333	0	1.49256	0	0.0249107	0	0.206311	0
ZSCAN23	0	0.0648894	0	1.585	0	2.42104	0	0.654333	0	1.79921	0	2.60336	0	0.726397	0	0.79592	0	1.02342	0	0.68425	0	0.892288	0	1.5126	0	0.154342	0	0.180854	0	0.318679	0	1.67952	0	1.62745	0	1.11348	0	1.13756	0	1.20182	0	0.603559	0	0.542526	0	1.23166	0	0.0981352	0
ZSCAN29	0	1.02969	0	2.50632	0	2.71723	0	1.15201	0	2.87523	0	2.00804	0	0.661827	0	0.835135	0	0.458615	0	1.59808	0	3.93966	0	1.55647	0	0.332847	0	0.164317	0	3.77222	0	4.85495	0	0.728684	0	0.904343	0	1.09052	0	0.868535	0	0.452877	0	0.578971	0	0.558547	0	1.02151	0
ZSCAN5A	0	0.241468	0	1.14815	0	3.42378	0	0.128428	0	1.26174	0	1.00143	0	1.27487	0	0.513881	0	0.283834	0	0.392437	0	0.670353	0	0.344093	0	0.181795	0	0.106652	0	0.497662	0	0.847837	0	0.266913	0	0.707617	0	1.41468	0	0.382441	0	0.163444	0	0.308501	0	0.66393	0	0.0956415	0
ZSCAN5B	0	0.0998309	0	0.801751	0	1.23809	0	0.106	0	0.320587	0	1.31899	0	0.128589	0	0.453983	0	0.383899	0	0.827971	0	0.328885	0	1.62956	0	0.11277	0	0.120251	0	0.101982	0	1.44627	0	0.355163	0	0.229215	0	0.104207	0	0.570937	0	0.0941773	0	0.512928	0	0.0716625	0	0.106	0
ZXDB	0	0.0187739	0	2.23442	0	3.29868	0	0.165363	0	3.9095	0	4.73603	0	0.471376	0	0.870171	0	0.353319	0	0.641572	0	1.44555	0	0.43256	0	0.119628	0	0.0119693	0	4.17616	0	5.41744	0	0.447547	0	0.489232	0	0.575527	0	0.504552	0	0.402537	0	0.467536	0	0.121502	0	0.0824893	0
ZXDC	0	1.0301	0	2.27724	0	5.35533	0	0.367843	0	0.711648	0	2.4886	0	0.323097	0	0.0764086	0	0.82013	0	1.63112	0	3.2568	0	1.41985	0	0.108162	0	0.226868	0	1.11157	0	7.48883	0	0.668336	0	1.45224	0	0.317026	0	1.21333	0	0.293212	0	1.08971	0	0.0274342	0	0.913059	0
ZYX	-0.64838	0	-1.05614	0	-0.122527	0	-0.862392	0	-0.200528	0	0.557	0	1.41459	0	-0.801328	0	-0.771755	0	1.40596	0	0.500898	0	-0.322495	0	-0.148288	0	-0.403101	0	-2.2982	0	-0.360654	0	0.590645	0	0	0	-1.81499	0	-0.364731	0	0	0	0.5837	0	0.0480415	0	0	0	-0.467529
ZZZ3	0	2.28268	0	1.14196	0	0.911349	0	2.42554	0	0.665001	0	1.02637	0	1.6543	0	1.50707	0	2.21806	0	2.15042	0	2.61499	0	1.81327	0	0.448193	0	0.475239	0	0.392	0	8.17736	0	0.732691	0	0.682563	0	2.60785	0	1.59845	0	0.294042	0	1.83008	0	0.675715	0	1.40358	0
ARID3B			0	0.161255	0	0.161255	0	4.63686	0	0.177994	0	0.176314									0	0.142512	0	0.221914	0	0.195333	0	0.195333	0	0.163081	0	0.195333			0	0.176314									0	0.161255			0
HESX1			0	0.221914	0	0.221914	0	0.221914	0	0.223028	0	0.221914	0	0.221914			0	0.223028	0	0.195333	0	0.142512	0	0.221914			0	0.221914	0	0.223028	0	2.466	0	0.221914	0	0.221914	0	0.224165	0	0.196799	0	0.221914	0	0.221914	0	0.221914			0
[truncated: 123 more columns]
