# Supplementary material for: MetaTiME integrates single-cell gene expression to characterize the meta-components of the tumor immune microenvironment
Source: Nat Commun. 2023 May 6;14:2634. doi: 10.1038/s41467-023-38333-8 (PMC10164163; doi:10.1038/s41467-023-38333-8)
Supplement: Supplementary file 8 — Source Data [file 41467_2023_38333_MOESM8_ESM.xlsx]

## Sheet: Data 1 (Fig.2c)
Data 1. Z-weight of top 20 genes for MeCs in Fig.2c
MeC 65: T_T-co-signaling				MeC 40: CD8Tex-CXCL13				MeC 25: T_Cytotoxic-GZMB				MeC 7: T_Treg-T-co-signaling
	z-weight	rank			z-weight	rank			z-weight	rank			z-weight	rank
TNFRSF4	33.711	0		GZMB	39.7897	0		GNLY	140.704	0		IL32	35.1462	0
TNFRSF18	22.6229	1		CXCL13	31.9036	1		GZMB	13.8773	1		TNFRSF18	24.4625	1
TNFRSF9	20.354	2		GNLY	19.2942	2		PRF1	11.7002	2		TNFRSF4	22.6689	2
ID2	16.8144	3		ALOX5AP	18.5141	3		SELL	9.01442	3		LTB	22.495	3
SERPINB9	16.1949	4		RBPJ	18.2064	4		HOPX	8.28226	4		S100A4	22.3097	4
CLEC2D	16.103	5		HAVCR2	18.0726	5		KLRD1	6.01919	5		BATF	21.0856	5
SH2D2A	15.4447	6		NKG7	16.1174	6		CD74	5.92543	6		IL2RA	18.7245	6
LGALS1	14.6076	7		CD8A	15.4319	7		CD52	5.41617	7		CARD16	18.6011	7
SYNGR2	14.4601	8		RGS2	15.3794	8		CD44	5.40364	8		CTSC	17.4931	8
ICOS	13.9643	9		SAMSN1	15.1055	9		ITGB1	5.35621	9		FOXP3	17.2789	9
DDIT4	13.6771	10		GZMH	14.8286	10		KLRC1	5.27739	10		CD7	17.0318	10
NFKBIA	13.5118	11		PHLDA1	14.8214	11		DDIT4	5.26619	11		TIGIT	16.7731	11
BIRC3	13.4225	12		PRF1	14.1223	12		LGALS3	4.65539	12		SAT1	16.7617	12
PKM	13.41	13		RGS1	13.2772	13		LYAR	4.51197	13		TNFRSF1B	14.2409	13
REL	12.7469	14		ID2	12.8765	14		CD63	4.46898	14		CD27	13.3744	14
TNFRSF1B	12.6772	15		CCL5	12.3801	15		MYL12B	4.42885	15		CTLA4	13.1823	15
IL2RA	12.6757	16		CTSW	11.7745	16		RPL15	4.17926	16		UGP2	11.966	16
TRAF1	12.6682	17		LAG3	11.766	17		ID2	4.07773	17		GBP2	11.6356	17
CFLAR	12.154	18		CD63	11.2401	18		PMAIP1	3.97288	18		PMAIP1	11.4186	18
NINJ1	11.8679	19		KRT86	11.1099	19		FXYD5	3.92116	19		SPOCK2	11.4179	19

## Sheet: Data 2 (SuppFig.7b)
Data 2. MeC z-weight of T co-signaling genes in three related T cell MeCs as in Supplementary Figure 7b.
	MeC-65: T_T-co-signaling	MeC-7: T_Treg-T-co-signaling	MeC-40: T_CD8Tex-CXCL13
HAVCR2	-1.05162	-1.12226	18.0726
SLAMF6	0	-0.128926	0
BTLA	0	0	-0.624113
TIGIT	-2.27937	16.7731	9.84158
TREML2	0	0	0
ICOS	13.9643	10.5585	-0.0192539
CD80	0.961181	0.361952	0
PDCD1	1.44437	-3.51385	9.06954
CD274	0	0.368809	0
CTLA4	4.52821	13.1823	4.20612
CD28	0	3.22188	-1.08373
LAG3	-1.75062	-1.76344	11.766
CD40LG	0	-4.96312	-0.611642
TNFRSF4	33.711	22.6689	-6.26598
TNFRSF9	20.354	10.3101	7.15753
CD27	-0.634787	13.3744	8.01247
TNFRSF18	22.6229	24.4625	1.32385

## Sheet: Data 3 (Fig.2d)
Data 3. MeC z-weight of marker genes all MeCs as in Fig.2d.
	18: B_B	50: B_B-PAX5	4: B_Plasma	30: B_B-Ig-kappa	77: B_Plasma-JCHAIN	59: B_B-Ig-lambda	8: T_NK-cytotoxic	11: T_NK-T-cytotoxic	75: T_NK-T-Cytotoxic-GZMB	25: T_Cytotoxic-GZMB	12: T_CD8T-GZMK-CCL5	48: T_NK-T-CCL5	34: T_NK-T-IFNG-CCL4	40: T_CD8Tex-CXCL13	32: T_CD8T-CD3	65: T_T-co-signaling	43: T_T-naive	35: T_T-Immune-synapse	56: T_T-CREM	7: T_Treg-T-co-signaling	20: T_Tfh-CXCL13	16: T_CD4T-MAIT-Th17	21: T_CD4T-cytoskeleton	78: T_CD4T-IL7R	69: T_CD4T-CXCR4	70: T_T-non-naive	3: DC_pDC	6: DC_cDC2-MHCII	51: DC_DC-Mature	55: DC_cDC1	52: M_Monocyte-LYZ	17: M_Monocyte-CD14	29: M_Monocyte-CD14-S100A12	74: M_Monocyte-CD14-proliferation	9: M_Monocyte-CD16	42: M_Macrophage-IL1-NFKB	45: M_Macrophage-IL1-JUN	26: M_Macrophage-SPP1	19: M_Macrophage-C1Q	36: M_Macrophage-SPP1-C1Q	49: M_Macrophage_RNASE1-C1Q	37: M_Macrophage-lipid-PPARG	13: Myeloid_Mast	39: Myeloid_Platelet	46: Myeloid_Erythrocytes	22: Stroma_Fibroblast-collagen	81: Stroma_Fibroblast-VEGF	23: Stroma_Endothelial	38: Stroma_Endothelial-CCL21
MS4A1	29.0972	2.21141	-1.51814	1.79091	-1.0102	2.82054	0	-0.552405	0	0.171291	-0.262047	0	0	0.694772	0	0	0	1.12014	0	0	-0.673607	0	0	0	-0.301301	3.9969	-4.28954	-4.59507	0	-3.61954	-1.53547	-0.53993	1.85795	3.47987	-1.16319	0	-0.44291	0	0	0.280112	-2.57257	0	0	0	0.632794	0	0	0	0
MZB1	0.507298	0	27.3988	0.835244	0.05123	2.4779	-0.945864	0	0	0.232784	0	-1.90807	0	0	0	0	0	-0.710791	0	-0.0999358	-0.467929	-0.301631	0	1.50624	-0.829831	0	9.31016	-1.39525	0	0	-0.334812	0	-0.53008	1.12177	0	0	-1.66705	0	-0.837871	0	-0.36556	0	-0.747969	0	-1.11015	-1.78473	0	-0.32395	0
GNLY	0.694965	-0.212828	-2.49677	0.567814	1.6299	-0.516323	38.6704	45.345	44.9866	140.704	-22.7008	20.1732	-7.32751	19.2942	20.6799	-0.944869	-1.26065	-3.24501	2.70875	3.27397	1.55999	-5.12649	-9.51845	-3.78462	1.56847	-1.48692	-4.10443	-0.538327	-2.5834	2.62304	0.420011	-2.16212	-2.89379	-1.25147	-3.42718	0.610976	1.34464	1.0581	0.489785	1.33637	-1.31739	3.37239	-2.75067	-3.83528	2.45457	0	0	-0.475353	0
GZMK	-5.21625	-2.2339	0	-0.516468	0.521575	0	-8.73078	-18.0504	19.1252	-2.94617	50.9172	1.79243	-6.71399	-17.5741	-15.0223	0	-5.6008	2.13863	-3.77786	-6.97366	-0.479298	22.2753	10.5478	-11.6116	3.74679	7.02665	0	-0.689915	-0.0229196	-0.848649	-0.402133	0.418927	-0.0688966	0	2.21001	0	0.370183	0	-0.44347	0.0589039	0.229355	0	0.593427	0	0	-0.586489	0	-0.842915	0
PRF1	0	0	-1.68091	0.00909408	1.32617	1.47409	18.2874	23.2717	-6.28472	11.7002	-3.57906	7.47129	-1.2587	14.1223	0.663253	-0.714268	-9.63885	-1.11572	3.02367	-0.252967	-3.49752	7.36743	-1.79878	-3.37799	-0.0540658	0	-0.854522	0	0.764983	0	0.227839	-0.733831	-0.328789	0	-2.59521	0	0.268267	-0.379148	0	-0.181541	-0.00806966	0	0	-2.19393	0	0	0	-0.798472	0
CCL5	-5.96481	-2.27876	-3.1691	0.234431	2.82137	-0.61468	-11.1368	-0.0787918	-7.64765	1.84344	27.6151	33.2825	-2.29482	12.3801	23.8098	1.97876	9.53864	3.5692	-0.994171	-18.3264	-14.2953	5.24826	-6.84181	-18.515	1.58606	9.29799	-3.08968	-3.7348	0.906801	-1.65724	-2.14237	-1.19084	0.941977	0.159522	-2.85495	0.76645	-0.141848	-0.592204	1.01597	-0.826431	1.43061	0.0104998	-6.63836	17.6355	2.01241	-0.360342	-1.16122	-0.0566646	0
CTLA4	0	0	-0.44347	0	0.368203	0	-0.284608	-0.440027	0	-0.0592471	-0.594349	0.927748	0.454796	4.20612	0	4.52821	-2.0353	-1.04099	0	13.1823	-0.979654	0.426115	1.71468	0	-1.37456	0	-0.0807936	0	0	0	0	0	0	0	0	0	-0.206534	0.408384	0	0	-0.399648	0	0	0	0	0	0	0	0
CD8B	-0.724684	-1.58049	-0.192888	-0.129179	0	0	-16.6009	-5.54115	-0.599721	-1.15427	8.46905	2.68047	-4.29438	9.2627	15.0808	0	1.7774	-1.18538	3.70338	-5.12568	-5.79152	-11.3771	0.268307	-26.7581	-0.385423	-7.93257	0.260758	0	-1.03458	0	0.383147	0.406365	-0.242532	0	0	0	0.250457	0	0	-0.366383	0	0	-0.458373	0	0	0	0	-0.264521	0
CREM	0.340243	0	-1.35005	0.155975	-0.271743	4.10253	-0.578949	2.70548	0	-2.28484	-0.601414	6.13661	4.3256	3.96222	-0.653393	8.46764	0.764452	-0.620728	30.8557	5.56427	-2.34755	3.30898	-0.679528	1.71714	0.888942	0.822091	2.25399	0.516678	-2.08006	2.74174	0	-3.73644	-0.153042	0	-1.07144	2.71677	0.647052	-4.27919	4.6796	0.361842	1.23246	-1.92902	0.431261	-0.668749	1.03646	-0.501781	-1.01605	-0.267592	0.79365
FOXP3	0	0	0	0	0	0	0	0	0	0	0	0	0.457118	-1.48916	0	3.65016	0	0	0	17.2789	-4.98636	0	0.398017	-0.996073	0	0	0	0	0	0	0	0	0	0	0	0	0	0	0	0	0	0	0	0	0	0	0	0	0
IL7R	-15.3972	-2.35981	-2.1124	0.911425	-4.6317	1.4628	-5.1749	-3.95797	-5.1497	3.87229	-12.8127	1.25038	1.52843	-8.66097	-8.73885	-1.94786	-3.03128	-5.96069	4.22789	-0.835906	-2.53776	24.1941	-16.4814	24.7413	1.27257	5.06297	-2.32818	0.572067	9.52053	0.0218923	-0.704438	-4.45094	-3.87216	-1.068	-0.834659	-0.578677	1.71422	-2.11099	0.0609286	0.42759	0.603731	1.46207	-5.98375	1.35811	-0.486649	-1.3027	-3.92467	-1.64652	-2.58574
TCF4	4.83726	-3.26527	0.130459	1.8941	-0.885257	0	-0.408111	0	0	0	-0.492086	-1.9289	0	0	0	0	0	0	0	0	0	0	0	0	0	0	17.276	-1.69305	-1.02645	-1.79697	0	-1.13758	0	0	0	-0.549052	0	0.667504	0	-0.466073	0	-0.776389	-0.878177	0	-0.555581	2.80456	-5.29042	7.57162	2.10084
HLA-DQA1	10.3754	3.66199	-2.70589	0.943468	0	2.90076	-3.34045	-1.51545	-2.45752	-0.982349	-0.0871158	-3.41964	-1.84651	4.12663	0.395266	5.0796	0	0.637312	1.94544	-0.0536598	-3.73083	-1.13533	-0.676362	-3.70894	0.836296	0.197894	-4.34686	22.7963	7.18412	3.21129	-3.76564	-13.9873	-7.90893	-9.26453	-8.08741	1.10114	1.27494	-2.82442	5.85094	1.07584	2.34437	0.187524	-2.65255	0	0.848411	-1.14413	0	-2.24307	-2.66815
LYZ	-10.6101	-0.206863	-1.13393	-0.975051	1.80551	-0.803136	-1.4036	-1.60222	0	-0.214303	-0.207985	-6.44109	-0.147067	0	-0.942046	0	1.10738	0	0	0.0644723	0.467098	-0.422753	-3.94469	-4.17647	0.347659	-0.915854	-12.8869	8.87686	-2.65274	18.6169	160.85	24.7806	18.9098	5.08151	-24.7507	-4.99519	3.06363	-3.95364	-0.808437	-3.15486	-2.33338	7.2355	-5.2086	-1.99162	0.0482648	-1.89129	-1.48678	-1.5486	0
FCGR3A	0	0	-0.777149	0	1.25058	0.183688	11.382	18.1883	-9.60807	1.90788	-2.53691	2.40854	0.382558	-1.31548	-0.167447	0	-3.69996	0	0	-0.109941	0.236299	-5.02688	-4.02024	0	-1.96079	0	-0.985333	-8.74485	0	-1.96186	0.278288	-1.73106	-10.2644	-1.0711	28.4652	-0.939968	0.394988	0.600475	7.96374	0.782674	5.79165	-8.53678	-2.32195	-3.8226	-0.470211	0	0	0	0
IL1B	0.236254	0	-0.261295	0.404292	0.059707	0	-0.580295	-1.09311	0	-0.286676	0.0813427	-0.663672	-2.81594	0.927315	1.02124	0	0	0	0	-0.184874	-0.482411	0.946988	0	-1.25144	1.57207	-1.00443	-1.73605	0.795128	-5.61689	-6.06507	-4.30589	10.0294	5.10723	-3.57361	-4.33352	38.6183	5.29916	-2.96913	-7.78826	-1.99121	-4.26575	-6.75847	-2.3361	0	-0.65441	-0.583473	0	-1.08778	0
SPP1	-0.402707	0	-0.956329	-1.22279	0.232674	-1.11976	0.162889	0	0	1.01657	0.345916	-4.89635	1.47469	-0.567837	0	0	0	0	0	-0.394531	-0.245939	0	0.898235	0	1.65136	0	-0.584422	-3.62764	1.16355	-2.0474	-5.01554	-10.9978	-0.174557	0	0	-1.52016	-2.8743	35.8071	2.66581	158.517	-9.5586	-0.396168	-4.72541	-0.504895	0	-2.69454	-6.7728	0.934303	-0.588516
C1QA	-2.24823	0	-0.953072	-0.918799	1.06616	-0.603677	-0.277234	-1.4603	0	0	-0.701286	-1.28031	0.430099	0	0	0.928809	0.651502	0	0	-0.312187	0	-0.352062	0	0	-0.78392	0	-2.42976	-10.0532	-4.21433	-8.8062	-3.01198	-11.2522	-5.27644	1.81542	1.42972	-2.58439	2.61788	-8.48247	27.5699	6.61133	32.6285	-13.1914	-2.62972	0	0	-1.37266	0	-2.53701	0
APOE	-0.497631	0	-1.5549	-1.03606	0	0.405056	0.159152	-0.346568	0	0	0.101092	-0.0972471	-1.55908	-1.94752	0	0	0	0	-0.81224	-0.781797	0	-0.834496	1.0403	0	-0.499919	0	-0.396085	-6.493	1.53023	3.58471	-6.55436	-10.3694	-0.659566	0	-1.34277	-4.25085	4.79167	1.6049	27.4577	4.27396	-3.73402	27.8868	-1.93172	0	0	-2.0241	-3.7272	-3.7337	-2.99921
TPSB2	0	0	0	0	-3.99322	0.17442	-0.504468	0	0	0.328887	1.57338	-3.54461	0	0	0	0	0	0	0	0.210998	0.167251	0	0	0	0.35084	0	0	0	0	0	0.271008	-0.339398	0	0	0	0	0	-0.7119	-0.111648	0.144815	0	-0.706363	39.3645	0	0	-0.42941	0	0	-0.568765
PPBP	0	0	-0.161896	-1.88471	0	0	0	0	-1.01218	0	0	0	0	0	0	0	0	0	0	0	0	0	-1.37996	0	0	0	-0.182791	-0.336498	0	-1.039	0	0	0.107559	-1.41896	-0.967683	-0.985515	0.781144	0	-0.488393	0.398251	-0.222961	0	0	34.727	-0.948621	0	0	0	0
HBA2	0.0538809	-2.19644	-0.462897	0.00309211	-0.224585	1.17761	0.245092	0	-1.48843	0	-0.35105	0	0	0	-0.142665	0	0	0	0	0	0	0	-0.293949	-2.15752	-0.320106	0	-0.191935	-0.126605	-1.21757	0	-0.397464	0	-0.753591	-1.77033	0.375961	0	0	-1.05746	-0.461086	0	0	1.10571	0	-2.27835	104.139	0	0	0	0
COL1A1	0.237178	0	-0.77824	0.591069	0.60424	2.2155	0	0	0	0.167163	0.208943	-0.774874	0	0	0	0	0	0	0	-0.16678	0	0	-0.47719	0	-0.112835	0	-0.172161	0.252312	-0.947368	0	-0.744555	0	0	0	0.298127	0	-0.607378	-0.577417	-1.82751	1.18555	-1.95436	0	0	0	0	39.3611	-11.9508	-9.88562	-4.57582
VEGFA	0	0	0	0	0	0	0	0	0	0	0	-1.46786	-0.5679	0	0	0	0	0	0	0	0	0	0	0	0	0	-0.44299	0.105541	0	0	0	-1.17226	0	0	-1.4656	5.37612	-0.828302	0.393829	-1.73498	0.799213	0	-1.62951	2.42175	0	0	-0.774506	17.4204	-0.382943	0
ACKR1	0	0	0	0	0.660049	0	0	0	0	-0.138206	0	0	0	0	0	0	0	0	0	0.197774	0	0	0	0	0.877637	0	0	0	0	0	1.39044	0	-0.329077	0	0	0	0.0255103	0	0	-0.130948	0.577604	0	0	0	0	-1.46934	0	21.6346	-10.9205
CCL21	0.589209	0	0	0	0.531019	0	0	0	0	0.134045	0	0	0	0	0	0	0	0	0	0	0.167895	0	0	0	0.74435	0	0	0	0	0	0	0	0	0	0	0	-4.26767	0	0	0	0.987346	0	0	0	0	-0.264978	0	-6.48386	27.6316
RGS5	0	0	0.239984	0	0	0	0	0	0	0.121222	0	-0.027527	0	0	0	0	0	0	0	-0.258578	0	0	0	0	0	0	0	0.129897	0	0	0.288096	-0.409269	0	0	0	0	0	0	0	-0.145238	0	0.620761	0	0	0	-3.27992	-1.61758	-2.56169	0
ACTA2	0.357782	0	0.478288	0.642934	0	0.70868	-0.429876	0	0	-0.0593747	0	-0.857341	0	0.681604	0	0	0	0	0	0	-0.249131	0	0	0	-0.35867	0	0	-0.251439	-0.783913	0	0.371781	0.382518	0.582445	0	0	0.768253	-0.783153	0.262585	-0.0950889	1.41268	-0.25358	0	-0.398866	0	0	3.54555	-8.17374	-5.86833	-1.40524
STAT1	-0.209173	0	-0.351733	0	0	0	-0.899348	-1.31355	-1.04806	0.897428	-0.820247	0.399381	-0.0739667	-5.9891	-1.77068	0	0.0038583	-0.69446	-3.63719	0.0998148	-0.262751	0.78795	1.23935	0.483159	-0.666351	-3.30163	0.548277	-1.28932	0.95121	1.87456	0.886219	-1.97985	0.463152	0.598706	-4.19013	0	0.731247	0.543999	2.68925	-1.03077	0.513631	-0.550969	0	0	-1.19452	-0.10306	0	-3.74486	0
HMGB2	0.753003	-0.333428	-4.36248	2.82969	0.509008	0.668775	-3.84892	-2.82889	-3.35471	-0.567957	2.72463	2.20377	-2.87901	1.00495	3.7991	-7.61415	-4.20684	-4.99255	6.51038	-5.33911	1.10988	-3.35628	-2.10114	0.18648	0.422628	7.87135	-4.57003	-3.81215	-6.95773	-1.08754	1.17451	2.28666	6.52407	19.2004	-2.89718	-0.530378	0.0556389	0.087983	-2.17382	-0.509426	1.11354	-3.34725	-0.606464	-2.09448	-0.169731	0	-0.381335	-1.09226	0.253616
HSPA1A	-3.51887	1.09338	0.0382636	0.476929	-5.02113	-1.05791	0.058434	-2.01906	0	-1.14098	-2.13056	0.382211	-1.64963	-4.80688	0	-5.4773	0.553741	-1.10221	-0.958177	3.48792	0.424753	-1.6156	0	0	4.68989	0	0.673761	0.964314	0.0477686	1.72919	2.19093	1.18691	-0.334312	0	0.527471	-0.246758	-1.61812	-3.84227	2.56388	-1.04741	-0.535806	-1.51195	0.540269	-1.68761	-0.62961	3.64614	1.20767	-1.12353	-2.32932
DDX21	1.80331	-2.39627	0.0336987	-0.172173	-1.54931	3.3384	-0.991142	-1.40718	0.416739	0.389776	-0.590528	-0.824378	-0.461386	-0.562949	0.712163	2.55661	0	0.0578579	0	-0.554187	-0.728266	1.49723	-1.42976	0	0	0	0.428206	-0.535983	-1.55419	0	0	2.47027	0	-2.2902	-0.283537	-1.22633	0	-1.43158	-0.355613	0	0	0.0464661	-0.643842	0	-0.7231	0	0	0	-1.27626
HLA-DRA	27.9409	8.57342	-8.97867	0.330566	-0.131295	2.47438	-5.00041	-5.77238	1.29295	2.28494	1.94357	-9.93187	-0.913641	10.1064	-0.115925	0.742849	-4.96777	0.0626088	1.67309	-3.31666	-3.59675	-2.70867	4.38632	-0.538757	3.01849	-4.71038	-0.0661534	15.2881	8.11924	3.24298	-11.711	-3.83179	-3.77992	-12.2464	-6.82019	-0.00899398	-1.50058	-2.16599	0.871444	0.805906	-6.08368	0.830671	-8.74321	-1.67977	-1.35449	-2.29285	0	5.30825	-8.33852
MT2A	-3.00556	1.93915	-3.81137	-0.272526	5.76775	3.63138	-7.79524	4.45522	-9.44953	0.359811	3.60463	0.385794	0.387585	10.2897	0.628096	-3.67462	-4.94425	-3.31201	2.96514	-2.36693	1.01256	7.09093	8.64413	-12.2697	-0.138657	-2.13304	-2.09186	-7.15667	-1.93182	-6.08829	-0.794308	-0.441591	-1.13868	-6.65772	4.18506	5.44702	0.0874813	-2.96037	1.93456	-2.30757	0.0568388	-3.23462	3.035	-2.5421	-4.34893	-0.834025	31.02	-3.81764	-4.79933
CTNNB1	0	0	-0.83564	-0.211414	0.246011	0	0	0.0466914	1.26036	0	0.438726	-0.715014	0.00587508	0	-0.774261	2.80208	0	0.51649	0	0.594991	0.965649	-0.344441	0	0	0	0	-0.184417	0	-1.19368	0	0.698162	0.508027	0.969122	0	-0.293238	2.52103	-1.98014	0	-1.33858	0	0	0	-0.670302	-0.470181	0	0.143816	0	0.65487	1.32939
GAPDH	-4.2465	-8.38083	-1.7602	-0.972324	2.26815	-0.516022	-0.926588	-3.47707	7.01036	-0.872665	-0.420458	2.11097	-0.626272	7.79599	-0.621811	1.62894	-1.44965	1.88284	0	4.6581	-1.82427	-0.619443	9.54834	5.58381	7.91175	10.851	-11.2593	0.500154	-2.152	0	1.0489	-0.411802	7.83861	11.6219	-6.5477	-0.326948	0.218569	18.9198	-3.10006	-4.29687	3.4452	-4.4562	-3.48778	5.51438	-5.3501	-3.19003	10.3671	0.275216	0
NR4A1	1.71784	-1.12833	-0.0942424	-0.0583039	2.51868	0	0.381031	-2.64527	0	0.152097	-1.65871	-0.234352	5.73997	1.397	0	3.9026	0	0.712656	0	-0.150529	0	0	0	-2.20424	-0.580063	-3.30118	0.32884	2.34398	-0.870247	-2.21718	-0.987016	0.315774	-0.737497	-0.99901	3.74047	-2.32367	-4.15313	-4.16529	-2.29476	-2.33841	-0.299094	0.266994	3.60869	0	0	-0.0193242	-1.11117	0.769777	-2.57516
JUN	2.84865	6.78038	7.04639	-0.606923	5.93998	-5.42468	-8.46031	-1.69195	-6.82341	-1.10986	2.89169	1.26092	1.9258	8.39181	-8.13114	0.0550729	-12.9542	-8.1841	-17.7123	-2.5002	-1.84768	0.171695	-2.77153	10.5605	-7.89959	7.51855	-4.37197	-2.55478	0.715735	-0.564906	-2.134	-3.53624	-0.592783	2.94133	-2.52594	-3.81908	5.8808	0.0805177	3.00115	-1.36125	-0.699402	1.21056	-0.578408	-1.93713	2.87529	0.109293	-5.52466	-2.09998	-0.226171
CXCL1	0	0	0.23512	0	1.77092	0	0	0	0	-0.151251	0	0	0.938874	0	0	0	0	0	0	0.499983	0.223911	0	0	0	1.13659	0	0	-1.14569	0.926511	0	1.06798	0.451041	-0.926371	0	0	7.01298	10.238	-1.28926	2.21713	1.7558	4.04997	-3.91429	-0.759725	0	0	0.850702	0	-0.559035	0
CCL2	0.873167	0	-0.390674	-0.513505	1.05605	0	0.125262	-0.388615	0	0.131038	0.38939	-1.49352	2.83872	0	0	0	0	0	1.14061	0	0.149733	0	0	0	4.05037	0	-0.298441	0.223099	-3.83394	0	0.278595	-2.01471	-2.03852	0	-0.722994	-0.0394696	0.247919	-0.671952	-2.92818	4.77981	2.33572	-3.90577	1.65954	0	0.108651	1.61345	-4.17835	-1.00379	2.16665
RPL41	0	0	-1.43487	-0.521078	1.25676	0.222658	-0.268324	-2.53381	0.822044	2.4873	0.816042	0	-1.8743	-0.539635	0	1.10291	0	0	0	-0.054016	0.930929	0.597968	-1.49267	0	-6.9031	0	-0.258299	-0.191082	0	0	-4.04295	-0.578798	-1.6691	0	-0.341789	0.977317	-0.30788	-0.449767	-0.685264	0.806474	3.42759	0	-0.44029	-4.24578	-2.64664	0	0	-0.49418	0
MT-CO2	1.39608	1.42311	-1.04984	-0.657509	-1.04579	1.32049	0.497805	0.828907	-0.84347	3.42391	-0.304987	0.904762	3.07435	0.785385	-2.02927	0	2.97338	0	1.04539	-0.736349	0.736907	1.66593	1.60448	0	-1.1575	0.456716	-1.00295	-0.450286	0	0	-0.925811	0.356034	-0.0834917	0	0.463401	0.479925	0.0653047	-5.57375	0.419838	0.945381	-1.40924	0	0.478773	-0.580452	0.356286	0.382835	-9.04196	0	-1.13819
TIMP1	-1.53474	2.41875	-1.17437	0.783433	8.02846	2.3956	-0.451428	-0.716053	-1.12788	1.05286	-3.83512	-3.45372	-0.344938	-0.750312	-0.930313	0	0	-0.690115	-0.839667	-1.15676	-1.07007	-0.369833	-3.85013	11.7511	2.35484	0	-6.23593	6.24272	-7.56064	-3.20159	-4.44066	11.7976	-7.59383	-1.4842	7.70919	3.63562	-5.35649	-0.245056	-16.0402	-2.47716	-0.526879	-12.9218	7.31964	11.9933	-1.24602	8.39269	16.7053	-6.01251	7.18566
[truncated: 37 more columns]

## Sheet: Data 4 (Fig.3d)
Data 4. Marker gene mean expression and fraction of gene-expressing cells of the cell clusters as in Fig 3d
Marker gene: mean expression
	56: T_T-CREM	16: T_CD4T-MAIT-Th17	2: Pan_Heat-stress	78: T_CD4T-IL7R	12: T_CD8T-GZMK-CCL5	7: T_Treg-T-co-signaling	35: T_T-Immune-synapse	61: Pan_AP1-FOS	21: T_CD4T-cytoskeleton	20: T_Tfh-CXCL13	65: T_T-co-signaling	48: T_NK-T-CCL5	11: T_NK-T-cytotoxic	1: Pan_Proliferation-S	24: Pan_Metallothionein	25: T_Cytotoxic-GZMB	40: T_CD8Tex-CXCL13	8: T_NK-cytotoxic	3: DC_pDC	52: M_Monocyte-LYZ	51: DC_DC-Mature	22: Stroma_Fibroblast-collagen	23: Stroma_Endothelial	4: B_Plasma	27: Stroma_Fibro-endo-EMT	0: Pan_Interferon-response	18: B_B	42: M_Macrophage-IL1-NFKB	50: B_B-PAX5	33: Pan_Cycling-MYC	30: B_B-Ig-kappa	59: B_B-Ig-lambda	55: DC_cDC1	6: DC_cDC2-MHCII	13: Myeloid_Mast	64: Pan_AP1-IER2
MS4A1	0.0395784	0	0.0250315	0.00963859	0.0724152	0.00482972	0.0374937	0.0442189	0	0	0.00360349	0.0216168	0.0251898	0.00760544	0	0.155914	0.000651537	0.102602	0.0406844	0.0676212	0.0703319	0.00736709	0.00274265	0.00964194	0	0.0450359	3.0068	0.0179111	3.16187	2.64326	0.0201953	0.00731577	0.0148535	0	0	0
DDX21	0.637739	0.499558	0.49587	0.50394	0.554106	0.53176	0.676763	0.40825	0.336856	0.458096	0.577943	0.554175	0.518603	0.576751	0.373688	0.672417	0.465954	0.640843	0.733075	0.434917	0.416357	0.530563	1.02248	0.218773	0.727193	0.547547	0.660748	0.500576	0.456925	1.59445	0.220333	0.197297	0.686721	0.575766	0.257359	0.631166
IGKC	0.0275452	0.108882	0.0386316	0.0596276	0.0382043	0.0442478	0.0807617	0.0320971	0.0693397	0.0711944	0.076929	0.0188293	0.0510446	0.0225133	0.0663081	0.0610706	0.0320624	0.163152	2.26611	0.480607	0.401727	0.191431	0.292143	5.18655	0.192163	0.0332153	1.00732	0.309334	0.824025	0.945114	5.65974	1.11011	0.455219	1.28395	0.0455438	0
GNLY	0.431136	0.263254	0.328685	0.197366	0.325066	0.283154	0.123996	0.293361	2.28753	0.333473	0.394447	1.35948	3.44199	1.56856	0.774927	3.40518	2.77709	3.97536	0.0248907	0.0342085	0.0245524	0.0227104	0.0195897	0.0375539	0.0026737	1.09049	0.031861	0.0410085	0.0229625	0.0299902	0.00879962	0.0128833	0.0346158	0.0762486	0	0
GZMK	0.991517	0.0196368	0.45695	0.215513	2.16976	0.0998616	0.993761	0.589216	0.0621902	0.049167	0.0257336	0.940602	0.41105	0.314429	0.0315775	0.956155	0.349995	0.797157	0.000858703	0.00420147	0.00808505	0.000834287	0.00631317	0.0255357	0	1.02396	0.00103538	0.00462519	0.0274687	0.00765757	0.0068613	0	0.00401707	0	0	0
CCL5	1.83513	0.193841	0.864225	0.512927	2.94388	0.183618	1.55722	1.28676	0.916366	0.332653	0.140568	2.181	3.11642	0.775933	0.37116	2.72038	3.31323	2.07486	0.0050801	0.0690472	0.0352722	0.133791	0.0492898	0.0703217	0.00809812	1.69131	0.0999926	0.113434	0.088519	0.123206	0.013491	0.00741662	0.018471	0.0389633	0.0481656	0
CTLA4	0.261238	0.743885	0.560397	0.403731	0.211821	1.2533	0.24551	0.492966	0.915105	0.840022	0.719096	0.286533	0.0706312	0.739464	0.706111	0.187798	0.820212	0.0568132	0.002768	0.0331263	0.0433175	0	0.00313258	0.0158561	0	0.358806	0.00134615	0.00305645	0	0	0.00450177	0.00120153	0.0383351	0	0.123813	0
PDCD1	0.229102	0.382905	0.415894	0.214604	0.322694	0.13707	0.238734	0.370775	0.633313	0.482729	0.210721	0.196205	0.0597247	0.378786	0.33694	0.174796	0.786423	0.0130922	0.00755874	0.0221891	0.0106433	0.000411183	0	0.0174093	0	0.286932	0.0255782	0.0093828	0	0.196965	0.00767724	0.00547801	0.141929	0.0151123	0.0477101	0
LAG3	0.420248	0.387283	0.318861	0.169476	0.839425	0.379485	0.362835	0.400219	1.52665	0.597148	0.547428	0.609041	0.595146	0.658584	0.590519	0.802309	1.68299	0.327931	0.013026	0.0254267	0.0409856	0.0112267	0.024806	0.02689	0.0123151	1.53337	0.00153393	0.018074	0.00637485	0.00356362	0.00687577	0.00742892	0.123047	0.0619307	0.116472	0.0378228
FOXP3	0.0264048	0.142542	0.0468403	0.059449	0.0190699	1.67154	0.0434306	0.0461805	0.114435	0.0978419	0.110002	0.0370607	0.013786	0.252678	0.0873841	0.0244887	0.0481209	0.00447275	0	0.00236775	0.00493024	0	0.00149477	0.00279374	0	0.0178509	0.000256938	0	0	0	0.00125963	0.000194435	0	0	0	0
IL7R	2.68813	2.2229	2.43877	2.86143	1.12465	1.64205	2.26008	1.71906	1.02536	1.63041	1.39721	3.00402	0.953541	0.573313	1.1279	2.21731	0.592724	1.58474	0.307764	1.40169	2.01121	0.331897	0.0608984	0.09248	0.00314085	2.06133	0.0239045	0.91132	0.0575116	0.0476642	0.0240246	0.0200369	0.0565298	1.47154	0.753776	0
GZMB	0.366303	0.279184	0.300889	0.0862616	0.766955	0.117627	0.321515	0.146055	0.867198	0.233116	0.2224	0.629199	2.22786	0.736903	0.386873	1.69998	2.79261	2.01642	3.46163	0.102157	0.0672722	0.00699788	0.0202616	0.0626635	0.00140834	0.712364	0.0152294	0.0332769	0.0136584	0.0260637	0.023928	0.0327294	0.026559	1.82544	0.0885666	0
HLA-DQA1	0.189945	0.135641	0.26288	0.111189	0.699912	0.443451	0.31055	0.148903	0.138993	0.161266	0.137145	0.293741	0.343885	0.510493	0.0774044	0.495823	1.22791	0.523256	2.27069	3.52691	2.73601	0.0181144	0.262809	0.129503	0.00822944	0.210862	3.35389	1.83066	3.55891	3.6219	0.110743	0.105649	3.91558	3.24666	0.0756768	0
TPSAB1	0	0	0	0	0	0.000332736	0	0	0.00102805	0	0	0	0.00191554	0	0	0	0	0	0.00822563	0.0166456	0.0205554	0.00189793	0.0157197	0.0212783	0.00272321	0	0.00544991	0.010441	0.0126534	0.00439378	0.0318664	0.00943718	0.00231249	0	1.71301	0
LYZ	0.00224919	0.00380968	0.00349341	0.00482341	0.00143123	0.00328578	0.00517238	0.00576518	0.0014789	0.0035991	0.00164804	0.00470115	0.0128267	0.00402277	0.00125618	0.00427978	0.00116562	0.0218869	0.0780734	3.58281	2.06813	0.021447	0.0206915	0.0161113	0.0113459	0	0.0460699	3.21553	0.0321602	0.0519274	0.0221454	0.0200934	3.77028	2.75349	0.287517	0
IL1B	0.0031445	0.00102386	0.00246184	0.00369796	0.001034	0.00199042	0	0	0	0.0014427	0.00190095	0	0.0111824	0.00152857	0	0.00614953	0.00154436	0.0129003	0.0345961	0.784126	0.106275	0.288211	0	0.00773386	0.0421463	0	0.0240866	3.48116	0.0185489	0.049714	0.00462311	0.0247984	0.616543	0.25025	0	0
COL1A1	0.0226894	0.00316158	0.0239997	0.0112918	0.00980397	0.0063393	0.0156455	0.00877878	0.00404154	0.00799404	0.00113128	0.00807194	0.00745802	0.00287155	0.004679	0.021483	0.00134994	0.0194232	0.0368424	0.0247295	0.0409464	3.9384	0.0202124	0.0113511	2.8617	0	0.0271258	0.026535	0.0217741	0.0244368	0.00647362	0.00903892	0.0227641	0.125796	0.428023	1.22501
ACKR1	0	0	0	0	0	0	0	0	0	0	0	0	0	0	0	0	0	0	0.000504755	0	0.0170273	0.000671512	0.865194	0	0	0	0.00039501	0.0031781	0	0	0	0.00180519	0.0046244	0	0	0.0373812
ACTA2	0.024127	0.14853	0.126312	0.0735493	0.0496775	0.224115	0.0735406	0.0902663	0.201057	0.163711	0.216117	0.0196014	0.0308599	0.163129	0.163391	0.0256365	0.0835473	0.0388368	0.00693137	0.0109165	0.0813633	0.351326	0.0254325	0.0089976	1.52893	0.0818496	0.0254247	0.0103033	0	0.0245316	0.00855074	0.00306916	0.00663776	0.0358236	0	0.131701
RGS5	0	0.00145292	0	0.000720919	0.000221975	0.00136116	0	0.00454572	0.00163564	0.00152537	0	0	0	0.00571363	0	0.00141345	0.0013034	0.0038188	0.000681959	0.00179381	0.00342682	0.174553	0.0639806	0.00465102	2.98781	0	0.00245943	0.00251532	0	0.00390977	0.000803929	0.000895276	0.00141368	0	0	0
ISG15	0.542268	0.601071	0.454969	0.427044	0.650579	0.775173	0.47646	0.491685	0.575292	0.514294	0.33778	0.566381	0.550693	0.742647	0.368851	0.709723	1.00687	0.766028	0.457612	0.776146	0.302114	0.499976	0.448601	0.107724	1.10878	2.40767	0.380206	0.510922	0.214225	0.62568	0.0866988	0.0817795	0.442895	0.402154	0.225389	0.0716812
HMGB2	0.722494	0.697563	0.79648	0.614478	0.972377	0.642433	0.627842	0.673571	0.880104	0.9869	0.560154	0.65423	0.729674	2.58906	0.801697	0.718759	1.29911	0.68248	0.213342	0.231158	0.136012	0.154406	0.205046	0.215249	0.200636	0.904826	0.441215	0.163644	0.445139	0.243003	0.194827	0.166675	0.457188	0.128347	0.907475	0.307615
Fraction of marker gene-expressing cells
	56: T_T-CREM	16: T_CD4T-MAIT-Th17	2: Pan_Heat-stress	78: T_CD4T-IL7R	12: T_CD8T-GZMK-CCL5	7: T_Treg-T-co-signaling	35: T_T-Immune-synapse	61: Pan_AP1-FOS	21: T_CD4T-cytoskeleton	20: T_Tfh-CXCL13	65: T_T-co-signaling	48: T_NK-T-CCL5	11: T_NK-T-cytotoxic	1: Pan_Proliferation-S	24: Pan_Metallothionein	25: T_Cytotoxic-GZMB	40: T_CD8Tex-CXCL13	8: T_NK-cytotoxic	3: DC_pDC	52: M_Monocyte-LYZ	51: DC_DC-Mature	22: Stroma_Fibroblast-collagen	23: Stroma_Endothelial	4: B_Plasma	27: Stroma_Fibro-endo-EMT	0: Pan_Interferon-response	18: B_B	42: M_Macrophage-IL1-NFKB	50: B_B-PAX5	33: Pan_Cycling-MYC	30: B_B-Ig-kappa	59: B_B-Ig-lambda	55: DC_cDC1	6: DC_cDC2-MHCII	13: Myeloid_Mast	64: Pan_AP1-IER2
MS4A1	0.033741	0	0.0192202	0.008038	0.0575074	0.0040107	0.0291545	0.0351201	0	0	0.0027933	0.0183824	0.0210804	0.0118906	0	0.0742138	0.000925926	0.0792752	0.0327684	0.0590129	0.0568562	0.0122222	0.00358423	0.0133929	0	0.0421053	0.989002	0.0113507	0.989189	0.958124	0.018018	0.0113269	0.0173611	0	0	0
DDX21	0.461409	0.390756	0.358045	0.379978	0.393719	0.416578	0.461613	0.310536	0.302717	0.359923	0.494413	0.4375	0.364954	0.700357	0.316456	0.503145	0.362963	0.458664	0.641808	0.493562	0.471572	0.587778	0.716846	0.328125	0.587719	0.421053	0.506415	0.457435	0.345946	0.876047	0.327027	0.351133	0.822917	0.638889	0.1875	0.55
IGKC	0.0219317	0.0854342	0.029654	0.0453051	0.0280667	0.036631	0.05345	0.025878	0.0582147	0.055106	0.075419	0.0147059	0.0329381	0.0261593	0.0379747	0.0415094	0.0212963	0.125708	0.976271	0.465665	0.337793	0.167778	0.222222	0.944196	0.171053	0.0210526	0.557999	0.280363	0.497297	0.544389	0.987387	0.88835	0.600694	0.694444	0.0625	0
GNLY	0.16027	0.134454	0.13564	0.0858604	0.135231	0.15508	0.0641399	0.12939	0.670116	0.157611	0.198324	0.408088	0.899868	0.577883	0.312236	0.871698	0.756481	0.883352	0.0225989	0.0343348	0.0133779	0.0244444	0.0250896	0.0267857	0.00438596	0.347368	0.0295889	0.0249716	0.0216216	0.0284757	0.00990991	0.0145631	0.0451389	0.0277778	0	0
GZMK	0.509911	0.0140056	0.21307	0.123493	0.898921	0.0636364	0.458698	0.266174	0.0362225	0.0342967	0.0195531	0.496324	0.237154	0.192628	0.021097	0.532075	0.185185	0.441676	0.00112994	0.00429185	0.0100334	0.00111111	0.00358423	0.0145089	0	0.505263	0.00104739	0.00681044	0.0108108	0.00335008	0.0045045	0	0.0104167	0	0	0
CCL5	0.723323	0.114846	0.331686	0.254658	0.968597	0.111497	0.589893	0.478743	0.386805	0.168015	0.106145	0.860294	0.963109	0.410226	0.189873	0.950943	0.973148	0.729332	0.00564972	0.0622318	0.0367893	0.13	0.0394265	0.0334821	0.00877193	0.694737	0.0908615	0.0828604	0.0648649	0.108878	0.0108108	0.0145631	0.0243056	0.0277778	0.0625	0
CTLA4	0.195276	0.535014	0.358045	0.294483	0.151717	0.75107	0.168124	0.321627	0.652005	0.574181	0.561453	0.246324	0.055336	0.740785	0.527426	0.157233	0.561111	0.0509626	0.00338983	0.0536481	0.0568562	0	0.00358423	0.0100446	0	0.273684	0.00130924	0.0045403	0	0	0.0027027	0.00323625	0.0659722	0	0.0625	0
PDCD1	0.169549	0.287115	0.28391	0.156741	0.222179	0.121658	0.159378	0.253235	0.464424	0.32948	0.178771	0.154412	0.0421607	0.487515	0.274262	0.133333	0.508333	0.0124575	0.0101695	0.0364807	0.0200669	0.00111111	0	0.015625	0	0.252632	0.0253993	0.014756	0	0.174204	0.0144144	0.0113269	0.173611	0.0277778	0.0625	0
LAG3	0.279629	0.242297	0.210873	0.116916	0.512463	0.222995	0.230321	0.245841	0.65718	0.315607	0.357542	0.430147	0.388669	0.571938	0.35443	0.524528	0.806481	0.211778	0.0169492	0.0429185	0.0501672	0.0211111	0.0250896	0.0267857	0.0131579	0.726316	0.00130924	0.0261067	0.00540541	0.00335008	0.0153153	0.0145631	0.204861	0.0833333	0.0625	0.05
FOXP3	0.0215099	0.10084	0.036793	0.0449397	0.0157017	0.79893	0.0281827	0.0369686	0.087969	0.0712909	0.0977654	0.0330882	0.0118577	0.185493	0.0632911	0.0226415	0.0388889	0.00453001	0	0.00321888	0.00334448	0	0.00358423	0.00223214	0	0.0210526	0.000261849	0	0	0	0.000900901	0.00161812	0	0	0	0
IL7R	0.944327	0.864146	0.8067	0.94008	0.503238	0.748663	0.791059	0.74122	0.514877	0.732563	0.701117	0.970588	0.432148	0.514863	0.552743	0.836478	0.311111	0.657984	0.224859	0.631974	0.913043	0.29	0.0537634	0.0424107	0.00438596	0.757895	0.019115	0.502838	0.0378378	0.0351759	0.0207207	0.0226537	0.0590278	0.666667	0.3125	0
GZMB	0.193167	0.17507	0.164745	0.0551699	0.382532	0.0700535	0.167153	0.0887246	0.447607	0.126397	0.145251	0.327206	0.865613	0.37931	0.227848	0.724528	0.961111	0.759909	0.99661	0.0718884	0.0635452	0.0166667	0.0143369	0.0636161	0.00438596	0.368421	0.0136161	0.0340522	0.0108108	0.0217755	0.0405405	0.0517799	0.0277778	0.75	0.0625	0
HLA-DQA1	0.11472	0.102241	0.162548	0.0785532	0.405888	0.283957	0.186589	0.112754	0.115136	0.116763	0.106145	0.194853	0.218709	0.401902	0.0590717	0.246541	0.637037	0.323896	0.931073	0.991416	0.976589	0.0244444	0.215054	0.171875	0.00877193	0.147368	0.99712	0.669694	1	0.988275	0.125225	0.174757	0.996528	1	0.0625	0
TPSAB1	0	0	0	0	0	0.00026738	0	0	0.00129366	0	0	0	0.00131752	0	0	0	0	0	0.00903955	0.0236052	0.0234114	0.00333333	0.00358423	0.0178571	0.00438596	0	0.00497512	0.0124858	0.0108108	0.00502513	0.0306306	0.00809061	0.00347222	0	0.375	0
LYZ	0.00210881	0.00280112	0.00329489	0.00474973	0.0013739	0.00347594	0.00388727	0.00554529	0.00129366	0.00346821	0.0027933	0.00367647	0.00922266	0.00832342	0.00421941	0.00377358	0.000925926	0.0192525	0.0655367	0.983906	0.819398	0.0277778	0.0215054	0.0301339	0.0131579	0	0.0340403	0.961407	0.027027	0.038526	0.0369369	0.0355987	1	0.972222	0.0625	0
IL1B	0.00295234	0.00140056	0.0021966	0.00328827	0.000981354	0.00187166	0	0	0	0.00115607	0.0027933	0	0.00922266	0.00356718	0	0.00503145	0.000925926	0.011325	0.0338983	0.396996	0.107023	0.185556	0	0.0145089	0.0307018	0	0.0175439	0.885358	0.0162162	0.0268007	0.00810811	0.0275081	0.385417	0.194444	0	0
COL1A1	0.0194011	0.00280112	0.0203185	0.00949945	0.00785083	0.00588235	0.0136054	0.00739372	0.00388098	0.00732177	0.0027933	0.00735294	0.00658762	0.0059453	0.00843882	0.0201258	0.000925926	0.0192525	0.0474576	0.0396996	0.0602007	0.976667	0.0286738	0.015625	0.885965	0	0.025923	0.030647	0.0162162	0.0284757	0.0144144	0.0177994	0.0486111	0.138889	0.1875	0.75
ACKR1	0	0	0	0	0	0	0	0	0	0	0	0	0	0	0	0	0	0	0.00112994	0	0.0267559	0.00111111	0.362007	0	0	0	0.000261849	0.00340522	0	0	0	0.00323625	0.00694444	0	0	0.05
ACTA2	0.0206664	0.131653	0.100494	0.0632079	0.0410206	0.194385	0.058309	0.077634	0.191462	0.144123	0.226257	0.0183824	0.0263505	0.296076	0.164557	0.0238994	0.0740741	0.0328426	0.0101695	0.0160944	0.117057	0.357778	0.0250896	0.0189732	0.600877	0.0842105	0.0248756	0.015891	0	0.0268007	0.0144144	0.00647249	0.0138889	0.0555556	0	0.15
RGS5	0	0.00140056	0	0.00109609	0.000196271	0.00160428	0	0.00369686	0.00258732	0.00154143	0	0	0	0.0130797	0	0.00125786	0.000925926	0.00339751	0.00112994	0.00429185	0.00334448	0.0688889	0.0501792	0.0078125	0.802632	0	0.00235664	0.0045403	0	0.00335008	0.0027027	0.00323625	0.00347222	0	0	0
ISG15	0.379165	0.428571	0.300934	0.305809	0.422571	0.520588	0.323615	0.358595	0.439845	0.368015	0.301676	0.393382	0.364954	0.718193	0.299578	0.483019	0.623148	0.496036	0.352542	0.563305	0.274247	0.464444	0.358423	0.127232	0.666667	0.957895	0.292223	0.359818	0.172973	0.440536	0.11982	0.131068	0.548611	0.388889	0.125	0.05
HMGB2	0.501898	0.505602	0.50302	0.436975	0.592738	0.474599	0.405248	0.465804	0.633894	0.610405	0.46648	0.496324	0.476943	0.989298	0.523207	0.504403	0.74537	0.451869	0.240678	0.283262	0.183946	0.222222	0.200717	0.262277	0.20614	0.621053	0.369992	0.188422	0.345946	0.236181	0.232432	0.268608	0.482639	0.166667	0.375	0.25

## Sheet: Data 5 (SuppFig.9)
Data 5. Cell state composition of tumor microenvironment for TISCH datasets projected on MetaTiME space as in Supplementary Figure 9.
MetaTiME_label	NSCLC_GSE117570	MCC_GSE117988_aPD1aCTLA4	GBM_GSE84465	BRCA_GSE143423	BCC_GSE123813_aPD1	COAD_GSE146771_10X	NSCLC_GSE131907	NHL_GSE128531	NPC_GSE150430	NET_GSE140312	SCC_GSE145328	SCC_GSE123813_aPD1	BLCA_GSE145281_aPD1	LECR_GSE139555_UCEC	AML_GSE154109	GBM_GSE70630	COAD_GSE108989	PAAD_GSE111672	HNSC_GSE139324	CLL_GSE142744	CLL_GSE111014	LECR_GSE139555_KIRC	GBM_GSE103224	MCC_GSE118056_aPDL1	BRCA_GSE114727_10X	SKCM_GSE120575_aPD1aCTLA4	SKCM_GSE139249	GBM_GSE131928_Smartseq2	BRCA_GSE110686	GBM_GSE131928_10X	ALL_GSE132509	NSCLC_EMTAB6149	ALL_GSE154109	GBM_GSE89567	AML_GSE116256	OV_GSE115007	Glioma_GSE141460	BRCA_GSE150660	OV_GSE154600	GBM_GSE102130	COAD_GSE136394	NSCLC_GSE150660	GBM_GSE135437	NHL_GSE147944	SKCM_GSE72056	SKCM_GSE148190	BRCA_SRP114962	UVM_GSE139829	NB_GSE154037
0: Pan_Interferon-response	0	0	0	0	0.00234169	0	0.00961603	0	0.0264016	0.025413	0.023281	0	0	0.00575982	0	0	0	0	0.0218123	0	0.0208563	0	0.0158683	0.026087	0.0654018	0	0.00356252	0	0.0404247	0.00142146	0.0184663	0	0	0	0.0136606	0	0.00217037	0.011872	0.00882135	0	0.00209969	0.0313708	0	0	0	0	0	0.0024674	0
11: T_NK-T-cytotoxic	0	0.0500982	0	0	0.0187089	0.0177328	0.0510064	0.0119956	0.0034611	0	0.0434053	0	0.0224727	0.00873572	0	0	0.0891685	0	0.00973094	0.0248691	0.0144244	0.0106198	0	0	0.00194887	0.0113778	0.24691	0	0.0232748	0	0	0.0223401	0	0.0186346	0.0477337	0	0	0	0	0.03262	0.115023	0.0186406	0	0.0110891	0	0.0351604	0	0	0.02838
12: T_CD8T-GZMK-CCL5	0.0295606	0	0	0	0.125589	0.0494329	0.0811287	0.0437659	0.0653318	0	0.120253	0.150028	0.015074	0.162139	0.0227505	0	0.0977079	0	0.0634797	0.0304319	0.0544624	0.0558038	0	0	0.150694	0.051231	0.0805952	0	0.0777869	0.0319829	0	0.0420005	0.0279286	0	0.0158066	0	0	0.137091	0.0726197	0	0	0.0825188	0	0.0712871	0.0360591	0.0575738	0	0.243567	0.00630666
13: Myeloid_Mast	0.00182223	0.00147348	0	0	0.00162686	0.0101331	0.0200914	0.00399855	0	0	0	0	0	0	0.124489	0	0.0148315	0.0686071	0.00295403	0.00736257	0	0.00428798	0	0	0	0	0	0	0	0.00341151	0	0.0127214	0.0366175	0	0	0	0.034726	0	0	0.0101775	0	0	0	0.00554455	0	0.0150308	0	0	0
14: Pan_Proliferation	0	0.130648	0.017796	0.199052	0	0	0	0.0469647	0.0467105	0	0.0270297	0.000504217	0	0	0.0866564	0	0	0.004158	0	0	0	0	0.0876003	0.0971014	0	0	0	0.211878	0.00694161	0.0139303	0.112289	2.82072e-05	0.0594259	0	0.000261698	0.0369898	0.00162778	0	0.0243583	0.0357516	0.0193574	0.00113662	0	0.0112871	0	0	0	0.0137469	0.16555
15: Pan_Ribosome	0.0139704	0	0.0225873	0.0221169	0	0.0280028	0.050599	0	0	0.0152478	0.00394594	0.0143473	0	0.0207353	0	0.126619	0	0	0.0686653	0	0	0	0.0705521	0	0.0371432	0.12242	0	0.00481541	0.0367497	0	0.0208854	0.0481778	0.0288596	0.0945664	0.033131	0.0501701	0.0645686	0	0	0.151618	0.0346881	0	0.0641711	0	0.0982396	0.0871043	0	0	0.00157667
16: T_CD4T-MAIT-Th17	0.0208544	0	0	0.00157978	0.0175996	0.0311751	0.0395087	0	0.0101545	0	0.00177567	0.0344701	0	0.0271671	0.0212168	0	0.0758652	0	0.0289001	0.042212	0	0.0333019	0.00778669	0	0.0662043	0	0.0306377	0	0.0508371	0.0103767	0	0.010211	0.0327386	0	0.0316654	0.0888605	0	0.0292427	0.0282852	0	0.0978514	0	0.0213904	0.0239604	0	0.037816	0	0	0.239259
17: M_Monocyte-CD14	0	0	0.00855578	0.0221169	0	0.00581966	0.0276702	0.00988731	0.0147883	0	0	0	0.0022127	0.00652779	0.0316973	0	0.00961798	0.0893971	0	0	0	0.0175526	0.0110311	0	0	0.0290351	0	0	0	0	0.0228611	0.0320715	0.0271528	0	0.0812834	0.14392	0	0.0582354	0.020659	0	0.00419938	0.139123	0	0.0473267	0	0	0	0	0
18: B_B	0.0392792	0.0353635	0.0420945	0	0.0941359	0.0803798	0.0540883	0.0165031	0.190332	0	0	0	0.0289725	0.00537583	0	0	0.0275955	0	0.0477584	0.190772	0.0327307	0.153846	0.00383436	0	0	0.0708779	0.00446685	0	0.00877909	0.111869	0.0235465	0.0493625	0	0.017938	0.0161729	0	0	0.00187453	0.0129759	0	0	0	0	0.0431683	0.115559	0.024591	0	0	0.000788333
19: M_Macrophage-C1Q	0.0295606	0.00982318	0.0225873	0.0458136	0	0.0149942	0.0255662	0.0381679	0.0364989	0.0444727	0	0	0	0	0	0.0277557	0	0.153846	0.0129228	0.0186518	0	0.0459054	0.00631194	0.0173913	0	0.00839343	0	0.0943018	0	0.114996	0.035481	0.0508575	0	0.0449321	0	0.0178571	0	0.0574856	0.0339195	0.0200939	0.0480341	0.0295522	0	0.0493069	0.0258376	0	0.0064	0.0724357	0.00315333
1: Pan_Proliferation-S	0	0.113458	0.0253251	0.0505529	0.0207301	0.0175046	0.0153279	0.0438386	0.0139874	0	0.0183486	0.031674	0	0.0220793	0	0	0.0203146	0.149688	0.0340034	0	0.00312084	0	0.0303209	0.0565217	0.01112	0.0335737	0.0142501	0.101525	0.0436913	0.113006	0.034594	0.0171217	0.00806827	0.0205503	0.0170104	0.028699	0.0911557	0.00212447	0.0614649	0.0519311	0.0266057	0.00522846	0	0.0516832	0.00795003	0.0200765	0	0.0481142	0.030745
20: T_Tfh-CXCL13	0.0117433	0	0	0.00157978	0.0639651	0.0158386	0.00674159	0.0271901	0.0190217	0	0.00838512	0.10584	0	0.0754536	0	0	0.0521348	0	0.025498	0	0	0	0	0	0.0992205	0	0.0205804	0.00561798	0.080441	0	0	0.0326921	0	0	0.000157019	0	0	0	0	0	0	0	0.026738	0.0182178	0.00170358	0.0332484	0	0	0.00473
21: T_CD4T-cytoskeleton	0	0.0500982	0	0	0.019054	0.00931145	0.0134165	0.0166485	0	0	0.0627405	0	0.0138985	0.0105597	0	0.00660851	0.0284944	0	0.0133252	0.0243783	0.0282017	0	0	0	0	0.0284133	0	0	0.0165374	0.000284293	0.0194339	0.0179397	0.0130334	0	0.0148644	0	0	0.0243689	0	0.0109603	0.0147266	0.024551	0	0.00851485	0.0587734	0.0343106	0	0.00334861	0.0878991
22: Stroma_Fibroblast-collagen	0.0180198	0	0.017796	0	0.0221598	0	0.0218398	0.119157	0.00163043	0.094028	0.00700404	0	0	0.00729577	0	0	0.0168989	0.0623701	0.000310951	0	0	0	0.0306159	0	0	0.0731161	0.00224713	0.0999197	0.0330747	0.0140725	0.0330215	0.0259224	0.0567882	0.00435388	0.000261698	0.00255102	0.0255019	0	0.154231	0	0.0620128	0	0.0909091	0.0687129	0.00936968	0	0.1712	0.0125132	0.00630666
23: Stroma_Endothelial	0.020652	0.0171906	0.0352498	0.00315956	0.00687717	0	0.0121793	0.0775718	0	0.168996	0	0	0	0	0	0	0	0.255717	0	0.0103076	0.0101998	0	0.0222983	0	0	0	0	0	0	0	0.111926	0.0316484	0.033204	0	0	0	0.0108519	0	0.0202037	0.0438413	0.0103259	0.000227324	0	0.0623762	0.016184	0	0	0.0146281	0.0011825
24: Pan_Metallothionein	0	0	0	0	0.0058419	0	0.00360045	0	0	0.0139771	0	0	0	0	0	0	0	0	0	0	0	0	0.0250118	0	0	0	0.0150996	0.00601926	0	0.0260128	0	0	0	0	0	0	0	0	0.0129759	0	0	0.0104569	0.0374332	0	0	0	0	0.000528728	0.0011825
25: T_Cytotoxic-GZMB	0	0	0	0	0.0195962	0.0153593	0	0.0747365	0	0	0.0748742	0.0891547	0.00456368	0.107709	0	0	0	0	0.0211447	0.0013089	0.048373	0.0185144	0.0114441	0	0.0564599	0	0	0	0.0271539	0	0	0.0368385	0	0	0.0231864	0.00042517	0	0.0374906	0.00694326	0	0.0258003	0.0115935	0.026738	0.0225743	0.0136286	0.0389845	0	0	0.0149783
26: M_Macrophage-SPP1	0	0.0299607	0.0629706	0	0	0	0.00598594	0	0	0	0	0	0	0	0	0	0	0	0	0	0	0.00827539	0	0.0115942	0	0	0	0	0	0.0199005	0	0.0135676	0	0	0.00298336	0	0.0119371	0.0131217	0.0154801	0	0	0	0	0	0.00851789	0.0381347	0	0	0
27: Stroma_Fibro-endo-EMT	0	0	0.0485969	0.00157978	0.00559541	0	0.00421535	0.0274809	0	0.162643	0	0	0	0	0.00664622	0.0750727	0	0	0	0	0.00334919	0	0.017933	0	0.0123811	0.0293459	0.00235675	0.0413323	0	0	0	0.00595171	0	0.0259491	0.000104679	0	0.00488334	0	0.0151955	0.0146138	0	0	0.0320856	0.00534653	0	0.0575207	0	0	0.000394166
28: Pan_Beta-catenin	0	0.000491159	0	0	0	0	0	0	0	0	0.00917431	0	0.0493016	0	0.0166155	0.0322495	0	0	0.0146238	0	0.0263368	0	0	0	0	0	0	0	0	0	0	0.00301817	0.0397207	0	0	0.0214711	0.0135648	0	0	0.00574113	0	0.0293248	0.0588235	0	0.0678592	0	0	0	0
29: M_Monocyte-CD14-S100A12	0.027131	0.0481336	0	0.0221169	0	0.0408517	0	0.00261723	2.86041e-05	0	0	0	0.115959	0	0.0800102	0	0	0.047817	0.0356679	0.0607003	0.0275167	0.0770433	0	0.0478261	0	0	0.0213477	0.0329053	0	0	0	0	0	0	0.0479954	0	0.00759631	0.00474881	0.0163906	0	0	0.0240964	0	0	0	0	0	0	0.0011825
2: Pan_Heat-stress	0.040494	0.0736739	0.0451745	0.00157978	0.0448865	0.0176187	0.0292333	0.0110505	0.00048627	0	0.000789188	0.0877796	0	0.00230393	0	0	0.0261573	0	0.0183827	0	0	0	0	0.0188406	0.0627078	0.0242477	0.0157299	0	0	0.0133618	0	0.0359077	0	0.028039	0	0	0	0	0	0	0	0.00591043	0	0	0.0156161	0.0731358	0	0.0511103	0
30: B_B-Ig-kappa	0.0309779	0	0	0	0.0273854	0	0	0	0.00271739	0	0	0	0	0	0.0250511	0.0393867	0	0	0	0.0224149	0.10569	0	0.00625295	0.0478261	0	0.00379259	0	0.00120385	0	0.000852878	0.0110072	0.0145831	0.0901474	0.0362243	0.000314037	0.0172194	0	0	0.0515622	0.0187891	0.00598268	0.00704706	0	0	0.00851789	0	0.0416	0.070497	0
31: Pan_Protein-processing	0	0.00196464	0	0.0189573	0	0.00401671	0	0	0	0	0	0	0	0	0	0	0	0.002079	0	0	0	0	0	0	0	0.00155434	0	0	0	0.00724947	0	0.000620557	0	0	0	0	0	0	0	0	0	0	0	0	0	0.0172615	0	0	0.00827749
32: T_CD8T-CD3	0.0797732	0	0	0	0	0.0843508	0.0206915	0.00712468	0.00909611	0	0.0112459	0.0281445	0.0355414	0.0117116	0.0360429	0	0.00188764	0	0.0527428	0.0397579	0.125519	0.110265	0.00224162	0	0.0157629	0.0106317	0.141432	0	0.00122499	0.0105188	0.000967664	0.0256121	0.0530644	0.0158481	0.0154402	0.0233844	0	0.0337416	0.0262364	0.0253132	0	0.0293248	0.0481283	0	0.0343555	0	0	0.0170955	0.00748916
33: Pan_Cycling-MYC	0	0	0.0588638	0	0.0147157	0	0.00395605	0.0274809	0.0254291	0	0	0	0.124464	0	0.0204499	0.0192969	0	0	0.00140842	0.0116165	0.0151475	0	0.0691954	0.0101449	0	0	0.00556302	0.00642055	0.00367497	0.00241649	0.0493509	0.0624506	0.0176881	0.0348311	0.00376845	0	0	0.0128718	0.0324967	0.0866388	0	0.00318254	0.0213904	0.0029703	0.00851789	0	0	0.000528728	0.0011825
34: T_NK-T-IFNG-CCL4	0	0	0	0.0505529	0	0	0	0	0	0.0228717	0	0.00100843	0	0.0515504	0	0	0	0.002079	0.00870663	0	0	0	0.0445375	0.0449275	0.00762352	0.00926386	0.0291031	0.122793	0.0275623	0.034968	0	0	0	0.061651	0	0	0.00596853	0	0.026521	0.0399269	0.0230679	0	0.0106952	0	0.0207269	0	0	0	0.0626724
35: T_T-Immune-synapse	0	0	0.0054757	0	0.0253642	0	0	0	2.86041e-05	0	0.0225905	0.0242483	0	0.00211193	0.000766871	0.00819455	0.0165393	0	0	0	0.0188773	0	0	0	0.00286599	0	0	0.00802568	0	0.00199005	0.039392	2.82072e-05	0	0.0656566	0.00188422	0.00871599	0	0	0	0	0	0	0	0	0	0	0.1152	0	0
36: M_Macrophage-SPP1-C1Q	0.0157927	0	0.0157426	0.148499	0	0.0064815	0	0	0.0105263	0.0101652	0	0.000366703	0	0	0.00332311	0	0	0	0	0	0	0	0.00513214	0	0	0	0	0	0	0.113433	0	0.0194629	0	0.0221177	0	0.0578231	0	0.0724819	0.0456434	0	0	0.0500114	0	0	0	0	0.0016	0	0
37: M_Macrophage-lipid-PPARG	0.0388743	0	0	0.0410742	0	0	0.0498063	0	0	0	0	0	0.0136911	0	0	0	0	0	0	0	0.0157564	0	0.0496697	0	0	0	0.00109616	0	0	0.0289979	0	0.0355974	0	0	0	0.014881	0.0450353	0.0102474	0	0.00678497	0	0.0309161	0	0.00653465	0.0184554	0	0	0.000881213	0.0011825
38: Stroma_Endothelial-CCL21	0	0.000491159	0.0588638	0	0.00857798	0	0.00205211	0.00516176	0	0.00889454	0.0160797	0	0	0	0.000766871	0	0.127011	0.016632	0.00149074	0.0598822	0	0	0.00902548	0	0.00630517	0	0.00369954	0	0.0034708	0	0	0	0.00108611	0.0139324	0	0	0.054802	0.0181205	0	0.0227035	0	0	0	0.00712871	0.00511073	0.00865732	0	0.000352485	0.000788333
39: Myeloid_Platelet	0	0.00687623	0	0	0	0	0	0	0	0	0	0.0103135	0.0186005	0	0	0.0121597	0	0	0	0	0	0	0	0.0797101	0	0.0106317	0	0	0	0.0260128	0	0	0.00201707	0	0.0045012	0	0	0	0.0066587	0.0135699	0	0	0.0374332	0	0.00340716	0.0129594	0	0	0
3: DC_pDC	0.00445434	0.0103143	0.0277207	0.0205371	0.0218147	0.000890065	0.00650452	0.0101054	0.015389	0	0	0	0.0084359	0.000383988	0.00715746	0	0	0.029106	0.0105906	0	0.00913416	0.00707316	0	0.0231884	0	0.0139891	0.0020279	0	0	0	0.00443513	0.00234119	0.00108611	0.0153257	0.00758924	0.013818	0.000542594	0.0163709	0.00677252	0	0	0	0	0.0235644	0	0	0.008	0.0146281	0
40: T_CD8Tex-CXCL13	0	0	0.0119781	0	0.0266213	0.0455531	0.0170244	0.0309706	0.0467677	0	0.0844431	0.0407957	0	0.108093	0	0	0.0577079	0	0.0466426	0	0	0	0	0	0.0923994	0.0167247	0.00386397	0	0.0665578	0	0.0551165	0.0545244	0	0.0170672	0	0	0	0.00674831	0.0119515	0	0.090143	0.00454649	0	0.070495	0	0.0507754	0	0.034191	0.0291683
41: Stroma_Myofibroblast	0.00222717	0.000491159	0.0338809	0.00473934	0.0164904	0	0	0	0	0.0520966	0	0	0	0	0	0.0578906	0	0	0	0	0	0	0.0169891	0	0	0	0	0	0	0.000426439	0	0	0	0.00522466	0	0	0	0	0	0.00678497	0	0	0.0481283	0	0	0	0.0128	0.000528728	0
42: M_Macrophage-IL1-NFKB	0.0356347	0.00147348	0.00889802	0	0.0217161	0.0266563	0.0138314	0.0292984	0	0.0266836	0	0	0.0191536	0	0	0	0	0	0.010554	0	0	0.0246659	0	0.0231884	0	0	0	0	0.000612495	0	0	0	0	0.0177638	0	0.0448554	0	0	0.0157646	0	0	0.016822	0.0213904	0.0269307	0	0	0.032	0.0467043	0.0232558
43: T_T-naive	0	0	0	0	0	0	0.0118533	0.0599055	0.0145595	0	0.0952945	0	0	0.00806374	0.0163599	0.0679355	0	0	0.024748	0.0613547	0	0	0	0	0.048951	0	0.00759091	0	0.039608	0.000426439	0	0	0.0248254	0.0379659	0	0	0.0130222	0.00812297	0	0.00443633	0.148906	0	0.0427807	0.040198	0	0.0108349	0	0	0
45: M_Macrophage-IL1-JUN	0.00809881	0	0.0188227	0	0	0	0	0	0	0	0	0	0.0123081	0	0.0138037	0	0	0.002079	0	0	0	0.0149678	0	0	0	0	0	0	0	0	0	0	0	0	0.0226107	0.0484694	0	0	0	0	0	0	0.0481283	0	0	0	0	0.0234403	0.0011825
46: Myeloid_Erythrocytes	0	0.00147348	0.022245	0	0	0	0.000111125	0	0	0.0292249	0	0	0.000622321	0	0	0.0333069	0	0	0	0.00212696	0	0.00532991	0.0379306	0.0144928	0	0	0.00328848	0	0	0.000568586	0.0128215	0.00423107	0	0.0388366	0.00188422	0	0	0	0	0.0258351	0.000834124	0	0	0	0	0	0	0.00105746	0
47: Pan_Glycolysis	0	0	0	0	0	0	0	0	0	0	0	0	0	0	0	0.00925192	0	0	0	0	0	0	0	0	0	0.00795822	0	0.00160514	0	0.00227434	0	0.000112829	0.00232739	0	0	0	0.0086815	0	0	0.0315762	0	0.0131848	0	0	0.0383305	0.0271404	0	0	0
48: T_NK-T-CCL5	0.0123507	0.0279961	0	0	0.00670463	0	0.0107791	0	0.0244565	0	0.0120351	0	0.0041488	0.0230393	0.0728528	0.0129527	0.0288539	0.0727651	0	0	0.0137012	0.00561044	0.0089075	0.0869565	0	0.0561428	0	0.070626	0.0443038	0.0302772	0.142448	0.0104084	0	0.00243817	0.128494	0.0184949	0.0472056	0.0249938	0.016789	0	0.00560877	0.0275063	0.112299	0	0.163827	0.00451455	0.0128	0.0401833	0.00670083
49: M_Macrophage_RNASE1-C1Q	0.0157927	0	0.0355921	0	0	0	0.00322263	0	0	0	0	0	0.0130687	0	0.0406442	0	0	0	0	0	0	0.0257279	0.0140396	0	0	0	0	0	0	0.0467662	0	0.0078698	0	0	0	0.068665	0.00705372	0.0204949	0	0	0	0.0645601	0	0.0308911	0	0	0	0.0140994	0
4: B_Plasma	0	0.0024558	0	0.0110585	0.0220858	0.0502545	0.0137499	0.00159942	0.0594108	0.0317662	0.0102594	0	0	0	0	0	0	0	0.0140934	0.0687173	0.00726927	0.000801491	0	0	0	0.0122482	0	0	0	0.000710732	0	0.000733386	0.00294802	0	0.0625981	0	0.0743353	0	0	0.0281837	0.0226364	0	0	0.00613861	0.0028393	0.00308052	0.0272	0	0.00275916
50: B_B-PAX5	0	0	0.022245	0	0.00456013	0.0235069	0.0517324	0	0.081865	0	0.00069054	0	0	0	0.0449898	0	0	0	0.0545536	0.0667539	0.0589153	0	0	0.00144928	0	0	8.22121e-05	0	0.00530829	0	0.0415692	0	0	0	0	0	0	0	0	0	0	0.00568311	0	0	0.0366269	0	0	0	0.00709499
51: DC_DC-Mature	0.00506175	0	0	0.00947867	0.00737016	0.000912888	0.00274849	0.00414395	0.0109268	0	0	0	0	0	0	0	0	0	0.00340217	0.00703534	0	0	0.0310878	0	0	0	0	0.0132424	0	0	0.000322555	0	0	0.0161964	0	0.0975765	0.0195334	0	0	0	0	0	0.0320856	0.00950495	0	0.00393032	0	0.000176243	0.00473
52: M_Monocyte-LYZ	0.0402916	0	0.00787132	0	0.0229979	0.0253555	0.00841587	0.016285	0	0	0	0	0.050408	0	0	0	0	0	0.0199923	0.0314136	0.0208944	0.0562246	0	0	0.0200046	0	0.0054534	0	0.00877909	0	0.0105637	0.0224811	0	0	0.0794515	0	0	0.0773557	0.0125775	0.00208768	0	0.0231871	0	0.0459406	0	0	0.016	0	0.0011825
53: Pan_MHCI	0	0	0.00171116	0	0	0	0	0	0	0	0	0	0	0	0.000255624	0.0911975	0	0	0	0	0	0	0.0340373	0	0	0.0678936	0	0	0	0.0356787	0	0.0279251	0	0.0498084	0	0	0.0678242	0	0	0.10595	0	0	0	0	0.0715503	0	0	0	0.0169492
54: Pan_Ribosome-RPS18	0	0	0	0	0	0	0	0	0	0	0	0	0	0	0.00408998	0	0	0	0	0	0	0	0.00926144	0	0	0	0	0	0	0	0	0	0.000465477	0	0	0	0	0	0	0	0	0	0.0213904	0	0	0	0.0208	0	0.00157667
55: DC_cDC1	0.0149828	0.0103143	0	0	0.00709902	0	0	0.0189022	0.00632151	0	0.00680675	0	0	0	0	0.0237906	0	0	0	0	0	0.00474883	0	0	0	0	0.00358993	0.00842697	0	0	0	0	0	0	0	0.000637755	0	0.00337416	0.00409766	0.0172234	0	0	0.0427807	0.0233663	0	0	0	0	0
56: T_T-CREM	0.101033	0	0.0167693	0	0.0584436	0	0.00668232	0.0660851	0	0.0190597	0.0127257	0.0566557	0.0701148	0.00115196	0	0	0	0	0	0	0	0.00719338	0.00188768	0.0217391	0	0.0274807	0.00992025	0	0.00775827	0.0473348	0	0.0364154	0	0	0.00382079	0	0	0.0213697	0.0401229	0	0	0.0134121	0	0.0419802	0.0028393	0.0348417	0	0.0548114	0.00551833
57: Pan_AP1-JUN	0	0.0162083	0.0311431	0	0.0102541	0	0	0.0284987	0	0.0368488	0.0154878	0	0	0	0	0	0.00898876	0	0.0178065	0.00327225	0.00338725	0	0.053563	0	0	0	0.0101943	0.00321027	0	0.00653873	0.00778163	0	0.123972	0.0264716	0.00408249	0	0	0	0.00728473	0.0208768	0	0	0.0320856	0.0316832	0	0.00711706	0	0	0.03311
58: Pan_MHCII	0	0	0	0	0	0.0156104	0.0177874	0	0.0240561	0	0	0	0.0683861	0	0	0.0317209	0	0	0.00861517	0	0	0	0	0.0246377	0	0.0134917	0	0	0	0.0191898	0.0200387	0	0.00124127	0	0	0.0172194	0	0.0231192	0.0293666	0	0	0.0520573	0	0	0.0193072	0	0	0	0
59: B_B-Ig-lambda	0	0	0	0	0.0152333	0	0.0182616	0	0	0	0	0	0	0	0	0	0	0	0.0153829	0.0376309	0.0119505	0	0	0	0	0.00547128	0	0	0	0	0.00870898	0.00795442	0.0615981	0	0.000157019	0	0	0.000249938	0.0138296	0	0	0	0	0	0	0	0.0592	0.0518153	0
5: Pan_Proliferation-G2-M	0	0.263261	0	0.276461	0	0	0	0.0118502	0.0358124	0	0.00542567	0	0	0	0.0314417	0	0	0.04158	0	0.00114529	0	0	0.0619396	0.137681	0	0	0	0.142055	0	0.0189055	0.0560035	0	0.0228084	0.010101	0	0.00531463	0.0124797	0	0.00204883	0.0307933	0.0320706	0.00636508	0	0	0	0	0	0.00458231	0.0819866
61: Pan_AP1-FOS	0	0.000491159	0	0	0.0133353	0.0407833	0.0243364	0.0186841	0	0.0127065	0.0340337	0.0340117	0	0.00383988	0	0	0.0813483	0	0	0	0.0755852	0	0	0	0	0.0103208	0.0543148	0	0.037158	0.00682303	0.0146762	0.02533	0.00574088	0.00470219	0	0.0284864	0.0271297	0.0153712	0	0.0274008	0.0134323	0	0.0320856	0	0.0102215	0	0	0	0.0299566
63: Pan_MHCII-HLA-DRA	0	0	0.0195072	0.00315956	0	0	0	0	0	0	0.0310743	0.0070132	0.0210206	0	0.00281186	0	0	0	0	0.00539921	0.00197907	0.0309576	0	0	0	0.0135538	0	0	0	0	0.0164503	0.0116496	0	0	0.00109913	0.0197704	0.00217037	0	0	0	0	0	0	0	0	0	0	0.0197392	0.00551833
64: Pan_AP1-IER2	0	0.00196464	0	0	0.000492987	0	0	0	0	0.0355781	0	0	0	0.0162235	0	0	0	0.002079	0	0	0	0.00847576	0	0	0	0.00671475	0	0	0	0.00113717	0.0102814	0	0.020481	0	0	0	0	0	0	0	0	0	0	0	0	0	0	0	0
65: T_T-co-signaling	0	0.000491159	0	0	0.00882447	0	0	0	0.0173055	0	0.0335405	0.0102219	0	0	0.00178937	0	0.0244494	0	0	0.00899869	0.00117983	0	0.00578103	0	0.0228133	0	0.00619331	0	0.0724786	0	0	0	0	0	0	0	0	0	0	0	0	0	0	0	0	0.0191205	0.0432	0	0.000788333
66: Pan_CCL2	0.00141729	0	0.0817933	0	0.00628559	0	0	0.0115594	0	0.0343075	0	0.0263568	0.00850505	0	0.00690184	0	0.00835955	0	0	0	0	0	0	0	0	0	0	0	0.00122499	0	0	0	0.010706	0	0.0289438	0.0218963	0.0108519	0.0106223	0	0	0	0	0	0	0.0425894	0.00918844	0.0192	0	0
67: Pan_Heat-stress-HSPA1A	0	0.0284872	0.0102669	0	0	0.00296688	0.0127349	0	0	0.00889454	0	0	0	0	0.00920245	0	0	0	0	0.0117801	0.00353949	0	0	0.0130435	0.0140433	0	0	0	0	0	0.00943472	0	0	0	0.000575735	0.0255102	0	0	0	0	0	0	0	0	0	0.0360102	0	0	0
68: Pan_NR4A-signaling	0	0	0.0188227	0	0	0	0	0	0	0	0.0113446	0	0	0	0	0	0	0	0	0	0	0	0	0	0	0	0	0	0.0120457	0.00781805	0.000927345	0	0	0	0	0	0	0	0	0	0.0143239	0	0	0.0140594	0	0.0178458	0.0288	0	0.00709499
69: T_CD4T-CXCR4	0	0	0	0.0205371	0	0.00447315	0	0.00763359	0	0	0.0163757	0.0428126	0	0	0.000766871	0	0	0	0	0	0.12411	0	0	0	0	0	0	0.000401284	0.0639036	0	0.013386	0.0145549	0	0	5.23396e-05	0	0	0.00387403	0	0	0.0524635	0	0	0	0	0.00849798	0.0896	0	0.000394166
6: DC_cDC2-MHCII	0.0793683	0.0343811	0.0219028	0	0.000887377	0.0135792	0.0167503	0.0242094	0.0172483	0	0	0	0.0372701	0	0.0273517	0	0	0	0.0152092	0.013089	0.00860133	0.0272707	0	0.0289855	0	0.011813	0.0189362	0.0180578	0	0.00554371	0	0.0227914	0.00667184	0	0.0662619	0.00871599	0	0.0491127	0.0190086	0.0109603	0.00175454	0.0577404	0	0.0358416	0	0	0	0.0285513	0.0161608
74: M_Monocyte-CD14-proliferation	0	0	0.0205339	0	0	0.0573293	0	0.00196292	0	0.0279543	0	0.0187935	0.105725	0	0.0416667	0	0	0	0.029019	0	0	0.0637987	0	0.0782609	0.0483779	0.0366824	0	0.000802568	0	0	0	0	0.0133437	0	0.0569455	0.0508078	0	0	0	0	0	0	0	0.00871287	0	0.00323986	0	0	0
75: T_NK-T-Cytotoxic-GZMB	0	0	0	0.0126382	0	0	0.0176393	0	0	0	0.00236756	0	0.00615406	0.00451186	0	0	0	0	0.0144226	0	0.0052902	0	0	0	0	0	0.140939	0	0	0	0	0	0.0176881	0	0	0	0.00542594	0.0271182	0	0	0.0516869	0	0	0	0	0.000743573	0.0016	0	0
76: Pan_CXCL1-CXCL2	0	0.00147348	0.0485969	0.00315956	0	0	0	0	0	0	0.00424189	0.0128805	0	0.00537583	0	0.00766587	0	0	0	0	0	0	0	0	0	0	0	0	0.00244998	0	0	0	0.00387898	0	0	0	0	0	0	0.0109603	0	0.024551	0	0	0	0	0	0	0.0011825
77: B_Plasma-JCHAIN	0	0	0	0	0	0.0569185	0.0071935	0	0	0.0139771	0	0	0	0	0.0902352	0	0	0	0	0.00834424	0	0	0	0.00144928	0	0	0	0	0	0	0.013386	0.00569784	0	0	0	0	0.0233315	0	0.00375619	0	0	0	0	0	0.00340716	0	0.272	0.0146281	0.0173433
78: T_CD4T-IL7R	0.0633732	0	0	0	0.0674653	0.0835749	0.0716831	0	0.0752574	0.0343075	0.129723	0.0749908	0	0.155131	0	0	0.0474607	0	0.075433	0.0620092	0.0434634	0.0517963	0	0.0536232	0.03657	0	0.0327204	0	0.0204165	0.0402274	0.0123377	0.0272763	0.0363072	0	0.0593531	0.00488946	0.020076	0.129093	0.0146264	0.013309	0.0497886	0.11048	0	0	0	0.0918313	0	0.052344	0
7: T_Treg-T-co-signaling	0.0198421	0	0	0	0.0921886	0.0235069	0.0354341	0.0245729	0.0717677	0	0.0123311	0.0975889	0	0.146971	0	0	0.112449	0	0.0565839	0.0171793	0.0244719	0.00545014	0.0516163	0	0.107818	0.00721214	0.0151818	0	0.133932	0	0	0.0303791	0.000930954	0	0.00601905	0	0.263158	0.0172457	0.0491719	0.00521921	0	0.0131848	0.0160428	0.0392079	0	0.0339919	0.0208	0.0357772	0.00275916
81: Stroma_Fibroblast-VEGF	0	0	0.0366188	0	0.00261283	0	0	0	0	0	0	0	0.00276587	0	0	0.0142744	0	0	0	0	0	0	0.0637093	0.00144928	0	0.00603084	0	0.00481541	0	0.0136461	0.00552375	0	0.00124127	0	0	0	0	0	0.0260657	0	0	0	0.0320856	0	0	0.00913533	0	0.00176243	0
83: Pan_Myeloid-fibroblast	0.0074914	0.000491159	0	0.00789889	0	0	0	0.00494366	0	0.0698856	0	0	0	0	0	0	0	0	0	0	0	0	0.0825861	0	0	0	0	0	0.00183748	0	0.00911217	0	0.0383243	0	0.000261698	0	0	0	0.0145125	0	0	0	0	0	0.00141965	0	0	0	0
8: T_NK-cytotoxic	0.128973	0	0	0	0.0217654	0.0131228	0.0173577	0.0174482	0.0222254	0	0	0	0.0495782	0	0.0329755	0	0.0261573	0	0.0450513	0.0271597	0.0173549	0.0501934	0	0	0	0.0124347	0.00295963	0	0	0	0	0.018109	0.06827	0.0113201	0	0	0	0.0202449	0.0186102	0	0.00244485	0.0190952	0.0213904	0.0344554	0	0.0248566	0	0.00916461	0.0275916
9: M_Monocyte-CD16	0.0411014	0.0284872	0.0154004	0	0	0.0660018	0.00511175	0	0	0	0	0	0.0775826	0	0.0782209	0	0	0	0.0193521	0.0219241	0.0129401	0.0742982	0	0.0318841	0	0	0.00211011	0	0	0.0132196	0.0014515	0.0224811	0.00760279	0.0148032	0.0205695	0.0119048	0.00488334	0	0	0	0	0.0134121	0	0	0	0	0	0	0.000788333
Others	0	0	0	0	0	0	0.0607336	0	0	0	0.030877	0	0	0	0	0.30267	0	0	0.0350186	0	0.00567079	0	0	0	0.0131835	0.155931	0.0419556	0	0	0.00142146	0	0	0	0.22675	0.0770439	0	0.0179056	0	0	0.0673278	0.0241321	0	0.0213904	0	0.0326519	0.0117378	0	0	0
[truncated: 31 more columns]

## Sheet: Data 6 (Fig.3e, SuppFig.9)
Data 6. Composition of lineages of cell states in tumor microenvironment of TISCH datasets projected on MetaTiME space as in Fig.3e and Supplementary Figure 9.
	B	T	DC	M	OtherMye	Stroma	Pan
GBM_GSE141982	0.00393701	0.244094	0.011811	0.401575	0.00393701	0.0708661	0.26378
MB_GSE119926	0.0218135	0.0209581	0.000427716	0.000855432	0.0218135	0.293841	0.640291
BRCA_SRP114962	0.4	0.2832	0.008	0.056	0	0.184	0.0688
BLCA_GSE149652	0.00578581	0.849687	0	0.000826544	0.000826544	0.0151139	0.12776
MM_GSE141299	0.41244	0.106291	0.0451694	0.0164904	0.0188206	0.022047	0.378742
SKCM_GSE139249	0.00474828	0.802288	0.0256293	0.0313215	0.00343249	0.00866705	0.123913
GBM_GSE139448	0.0138889	0.00563063	0.0112613	0.152778	0.0307808	0.0431682	0.742492
NB_GSE154037	0.0279858	0.524635	0.0208908	0.0319275	0	0.00867166	0.385889
GBM_GSE138794	0.000558503	0.198269	0.00698129	0.347948	0	0.0427255	0.403519
MCC_GSE117988_aPD1aCTLA4	0.0378193	0.128684	0.0550098	0.117878	0.00982318	0.0181729	0.632613
MCC_GSE118056_aPDL1	0.0507246	0.207246	0.0521739	0.210145	0.0942029	0.00144928	0.384058
AEL_GSE142213	0.0298399	0.227802	0.0633188	0.0443959	0.0909753	0.0454876	0.49818
BRCA_GSE143423	0.0110585	0.0868878	0.0300158	0.279621	0	0.00947867	0.582938
GBM_GSE131928_Smartseq2	0.00120385	0.207464	0.0397271	0.12801	0	0.146067	0.477528
NSCLC_GSE143423	0.0557284	0.0940902	0.0518403	0.277346	0.00181441	0.150855	0.368326
Glioma_GSE141460	0.0994475	0.361326	0.020442	0.0779006	0.0353591	0.0977901	0.307735
BLCA_GSE145281_aPD1	0.0289725	0.221546	0.045706	0.410109	0.0192228	0.00276587	0.271677
AML_GSE154109	0.160276	0.205521	0.0345092	0.289366	0.124489	0.00741309	0.178425
COAD_GSE136394	0.0293268	0.694264	0.00179793	0.0535251	0.000854751	0.0741276	0.146104
GBM_GSE131928_10X	0.113594	0.208683	0.0055516	0.337794	0.0300356	0.0281851	0.276157
BRCA_GSE114727_inDrop	0.00999546	0.278055	0.0972285	0.266243	0.0149932	0.0586097	0.274875
GBM_GSE135437	0	0.333333	0.0765027	0.0710383	0.0382514	0.20765	0.273224
SKCM_GSE120575_aPD1aCTLA4	0.109458	0.273571	0.0305687	0.087802	0.0125958	0.128536	0.357469
SKCM_GSE72056	0.172586	0.343117	0	0.0545935	0.00352216	0.0316994	0.394482
GBM_GSE84465	0.0643395	0.0342231	0.0496235	0.216975	0.022245	0.231006	0.381588
GBM_GSE103224	0.0100873	0.134202	0.0310878	0.0861845	0.0379306	0.160571	0.539936
GBM_GSE102130	0.0503637	0.141298	0.0302182	0.0310576	0.0531617	0.0942921	0.599608
GBM_GSE70630	0.0564822	0.137225	0.0341168	0.0398029	0.0652009	0.211145	0.456027
GBM_GSE89567	0.070045	0.298198	0.0407658	0.128829	0.0502252	0.063964	0.347973
AML_GSE116256	0.0858569	0.377566	0.0800159	0.33787	0.00691845	0.00039696	0.111376
OV_GSE115007	0.0172194	0.14477	0.120748	0.459184	0	0.00255102	0.255527
SCC_GSE144236	0.0202329	0.172103	0.309357	0.248741	0	0.0691221	0.180444
CLL_GSE111014	0.217791	0.522391	0.0178366	0.0775473	0	0.0136263	0.150808
ALL_GSE154109	0.154694	0.274787	0.00775795	0.0480993	0.0386346	0.0923196	0.383708
UVM_GSE139829	0.13694	0.490483	0.0433557	0.157561	0.00105746	0.029785	0.140818
pPCL_GSE151310	0.00490391	0.649009	0	0.0840137	0	0	0.262073
BRCA_GSE139495	0.0827722	0.49018	0.126263	0.131313	0.0549944	0	0.114478
COAD_GSE146771_10X	0.21106	0.393432	0.0153822	0.24349	0.0101331	0	0.126503
LECR_GSE139555_KIRC	0.154648	0.348749	0.0390927	0.40846	0.00961789	0	0.0394333
NPC_GSE150430	0.334325	0.379434	0.0498856	0.0618421	0	0.00163043	0.172883
CLL_GSE142744	0.394634	0.33966	0.0201243	0.13269	0.00948953	0.0701898	0.0332134
LSCC_GSE150321	0	0.396491	0	0.189474	0	0	0.414035
LECR_GSE139555_UCEC	0.00537583	0.904099	0.000383988	0.00652779	0	0.00729577	0.0763176
BRCA_GSE110686	0.0140874	0.753777	0	0.00939159	0	0.0365455	0.186198
SCC_GSE123813_aPD1	0	0.755959	0	0.0191602	0.0103135	0	0.214567
BRCA_GSE114727_10X	0	0.718808	0	0.069296	0	0.0189359	0.19296
SCC_GSE145328	0.0112989	0.767814	0.00702362	0	0	0.0238192	0.190045
COAD_GSE108989	0.0275955	0.658876	0	0.00961798	0.0148315	0.14391	0.145169
NSCLC_GSE99254	0.00691001	0.684741	0	0.0120315	0.0343062	0.105195	0.156817
LIHC_GSE98638	0.0027637	0.71626	0.0133579	0	0	0.077614	0.190005
SKCM_GSE148190	0.0280002	0.523244	0.003977	0.041866	0.0283227	0.0762079	0.298382
LECR_GSE139555_NSCLC	0.0493448	0.641919	0.018037	0.0877441	0.0018628	0	0.201092
BCC_GSE123813_aPD1	0.163401	0.57189	0.0371712	0.0447139	0.00162686	0.0623136	0.118884
COAD_GSE146771_Smartseq2	0.141041	0.620667	0.00260785	0.15082	0.0285776	0.0249919	0.0312941
NSCLC_EMTAB6149	0.0783313	0.37933	0.0251326	0.204389	0.0169525	0.0635225	0.232342
NSCLC_GSE131907	0.154403	0.426872	0.0276847	0.148637	0.0215089	0.0428915	0.178002
HNSC_GSE139324	0.136571	0.504061	0.0302617	0.132135	0.00306123	0.00186707	0.192043
SKCM_GSE115978_aPD1	0.147124	0.456904	0.00819252	0.0952381	0.000170678	0.0430108	0.24936
SKCM_GSE123139	0.185132	0.404132	0.0463045	0.159319	0	0.0364858	0.168626
NSCLC_GSE153935	0.091637	0.335409	0.106762	0.202847	0.0284698	0.11032	0.124555
NSCLC_GSE127465	0.152147	0.385583	0.0671779	0.234356	0.0095092	0.0208589	0.130368
OV_GSE154600	0.082124	0.311878	0.0298788	0.160435	0.0066587	0.215696	0.19333
NHL_GSE128531	0.0181025	0.388077	0.057361	0.0982188	0.00399855	0.229371	0.204871
NHL_GSE147944	0.0493069	0.38198	0.0922772	0.215644	0.00554455	0.143564	0.111683
BRCA_GSE150660	0.00212447	0.520745	0.0688578	0.314171	0	0.0181205	0.075981
NSCLC_GSE150660	0.0127302	0.354853	0.0577404	0.39168	0	0.000227324	0.182769
NSCLC_GSE117570	0.0702571	0.467504	0.103867	0.252278	0.00182223	0.040899	0.0633732
KIRC_GSE111360	0.0216482	0.415136	0.0602753	0.383179	0.0110363	0.0201322	0.0885938
PAAD_GSE111672	0	0.0748441	0.029106	0.293139	0.0686071	0.334719	0.199584
ALL_GSE132509	0.0982179	0.283082	0.00475768	0.0703572	0.0128215	0.150472	0.380292
HNSC_GSE103322	0.0380207	0.341347	0.00559128	0.180598	0.0321498	0.214705	0.187587
OV_GSE130000	0.0171369	0.0848485	0.000208986	0.207732	0.0131661	0.379101	0.297806
PAAD_GSE141017	0.00913659	0.380082	0	0.0931932	0.00502513	0.336683	0.175879
STAD_GSE134520	0.295295	0.204404	0.0232232	0.0518519	0.0328328	0.343143	0.0492492
PAAD_CRA001160	0.112617	0.126166	0.0401032	0.119516	0.000496327	0.470667	0.130435
BCC_GSE141526	0	0.167625	0	0.225056	0.00419401	0.508151	0.094974
CHOL_GSE142784	0.00649519	0.0314367	0.0462458	0.127046	0	0.735256	0.0535204
PRAD_GSE141445	0.0430735	0.196581	0.0192942	0.102903	0.134637	0.400017	0.103495
NET_GSE140312	0.0457433	0.0762389	0	0.109276	0.0292249	0.486658	0.252859
BLCA_GSE130001	0.0141343	0.0883392	0.0176678	0.289753	0	0.371025	0.219081

## Sheet: Data 7 (Fig.4a)
Data 7. Differential MeC signature testing for enriched cell states comparing pre- and post- immunotherapy conditions in basal cell carcinoma (BCC).
	minus log p-value	effect	meanb	meana	scorecol	cluster1	mec	Color	Sig. mean	Sig.Score
T_CD4T-IL7R	12.5972	-0.238397	1.18799	1.42639	MeC_78	T_CD4T-IL7R	T_CD4T-IL7R	Sig.Unchanged	0	1.42639
T_CD4T-MAIT-Th17	22.4997	-0.576516	0.963916	1.54043	MeC_16	T_CD4T-MAIT-Th17	T_CD4T-MAIT-Th17	Sig.Unchanged	0	1.54043
T_CD4T-IL7R@T_CD4T-MAIT-Th17	10.8016	-0.252767	1.01898	1.27175	MeC_78	T_CD4T-MAIT-Th17	T_CD4T-IL7R	Sig.Unchanged	0	1.27175
Pan_Heat-stress	23.7483	0.500491	1.8707	1.37021	MeC_2	Pan_Heat-stress	Pan_Heat-stress	Sig.Unchanged	0	1.8707
Pan_Heat-stress-HSPA1A@Pan_Heat-stress	46.4496	0.613122	1.33601	0.722891	MeC_67	Pan_Heat-stress	Pan_Heat-stress-HSPA1A	Sig.Unchanged	0	1.33601
T_CD4T-cytoskeleton	24.739	0.684205	1.59744	0.913235	MeC_21	T_CD4T-cytoskeleton	T_CD4T-cytoskeleton	Sig.Unchanged	0	1.59744
T_CD8T-CD3	0.871857	0.165998	2.27153	2.10554	MeC_32	T_CD8T-CD3	T_CD8T-CD3	Sig.Unchanged	0	2.27153
T_CD8T-GZMK-CCL5@T_CD8T-CD3	1.03146	0.126224	1.91456	1.78834	MeC_12	T_CD8T-CD3	T_CD8T-GZMK-CCL5	Sig.Unchanged	0	1.91456
T_CD4T-cytoskeleton@T_CD8T-CD3	3.13694	0.387655	1.29008	0.90243	MeC_21	T_CD8T-CD3	T_CD4T-cytoskeleton	Sig.Unchanged	0	1.29008
T_NK-T-CCL5@T_CD8T-CD3	17.2197	0.340842	1.22729	0.886446	MeC_48	T_CD8T-CD3	T_NK-T-CCL5	Sig.Unchanged	0	1.22729
T_NK-T-cytotoxic@T_CD8T-CD3	1.74937	0.323046	1.13704	0.813994	MeC_11	T_CD8T-CD3	T_NK-T-cytotoxic	Sig.Unchanged	0	1.13704
T_Treg-T-co-signaling	7.08777	0.192388	2.49572	2.30333	MeC_7	T_Treg-T-co-signaling	T_Treg-T-co-signaling	Sig.Unchanged	0	2.49572
T_CD4T-cytoskeleton@T_Treg-T-co-signaling	14.575	0.243933	1.29628	1.05234	MeC_21	T_Treg-T-co-signaling	T_CD4T-cytoskeleton	Sig.Unchanged	0	1.29628
T_T-Immune-synapse	16.972	-0.677037	1.75692	2.43395	MeC_35	T_T-Immune-synapse	T_T-Immune-synapse	Sig.Unchanged	0	2.43395
T_CD8T-GZMK-CCL5	4.15838	-0.0801125	1.83761	1.91772	MeC_12	T_CD8T-GZMK-CCL5	T_CD8T-GZMK-CCL5	Sig.Unchanged	0	1.91772
Pan_AP1-FOS	1.1747	0.258811	1.69416	1.43535	MeC_61	Pan_AP1-FOS	Pan_AP1-FOS	Sig.Unchanged	0	1.69416
Pan_AP1-JUN@Pan_AP1-FOS	0.272746	0.0995282	1.34671	1.24718	MeC_57	Pan_AP1-FOS	Pan_AP1-JUN	Sig.Unchanged	0	1.34671
Pan_Heat-stress@Pan_AP1-FOS	3.85859	0.391778	1.18305	0.791272	MeC_2	Pan_AP1-FOS	Pan_Heat-stress	Sig.Unchanged	0	1.18305
T_CD4T-IL7R@Pan_AP1-FOS	0.451981	0.0978716	1.05143	0.953561	MeC_78	Pan_AP1-FOS	T_CD4T-IL7R	Sig.Unchanged	0	1.05143
T_T-CREM	0.924407	-0.0411923	1.16733	1.20852	MeC_56	T_T-CREM	T_T-CREM	Sig.Unchanged	0	1.20852
T_Tfh-CXCL13	41.6428	0.6597	2.40308	1.74338	MeC_20	T_Tfh-CXCL13	T_Tfh-CXCL13	Sig.Unchanged	0	2.40308
T_NK-T-cytotoxic	1.20948	-0.261338	3.77537	4.03671	MeC_11	T_NK-T-cytotoxic	T_NK-T-cytotoxic	Sig.Unchanged	0	4.03671
T_NK-cytotoxic@T_NK-T-cytotoxic	3.06741	-0.542873	2.1627	2.70557	MeC_8	T_NK-T-cytotoxic	T_NK-cytotoxic	Sig.Unchanged	0	2.70557
T_CD8T-CD3@T_NK-T-cytotoxic	1.3167	0.219953	2.2536	2.03364	MeC_32	T_NK-T-cytotoxic	T_CD8T-CD3	Sig.Unchanged	0	2.2536
T_Cytotoxic-GZMB@T_NK-T-cytotoxic	5.09332	-0.449213	1.78046	2.22967	MeC_25	T_NK-T-cytotoxic	T_Cytotoxic-GZMB	Sig.Unchanged	0	2.22967
T_NK-T-CCL5@T_NK-T-cytotoxic	5.11308	0.114814	1.21054	1.09572	MeC_48	T_NK-T-cytotoxic	T_NK-T-CCL5	Sig.Unchanged	0	1.21054
T_NK-T-IFNG-CCL4@T_NK-T-cytotoxic	19.5124	1.49719	1.61168	0.114493	MeC_34	T_NK-T-cytotoxic	T_NK-T-IFNG-CCL4	Sig.Up	0	1.61168
Pan_Proliferation-S	0.40612	0.113923	5.17207	5.05815	MeC_1	Pan_Proliferation-S	Pan_Proliferation-S	Sig.Unchanged	0	5.17207
Pan_Proliferation@Pan_Proliferation-S	0.0435714	0.0264034	4.51693	4.49052	MeC_14	Pan_Proliferation-S	Pan_Proliferation	Sig.Unchanged	0	4.51693
Pan_Proliferation-G2-M@Pan_Proliferation-S	0.232683	0.130643	3.8241	3.69345	MeC_5	Pan_Proliferation-S	Pan_Proliferation-G2-M	Sig.Unchanged	0	3.8241
T_CD4T-cytoskeleton@Pan_Proliferation-S	8.6829	0.35594	1.48185	1.12591	MeC_21	Pan_Proliferation-S	T_CD4T-cytoskeleton	Sig.Unchanged	0	1.48185
Pan_Metallothionein@Pan_Proliferation-S	0.217011	0.0377191	1.29045	1.25273	MeC_24	Pan_Proliferation-S	Pan_Metallothionein	Sig.Unchanged	0	1.29045
Stroma_Myofibroblast@Pan_Proliferation-S	0.0146466	0.00240636	1.22764	1.22523	MeC_41	Pan_Proliferation-S	Stroma_Myofibroblast	Sig.Unchanged	0	1.22764
T_CD8Tex-CXCL13	1.00732	0.141169	3.25359	3.11242	MeC_40	T_CD8Tex-CXCL13	T_CD8Tex-CXCL13	Sig.Unchanged	0	3.25359
T_CD8T-CD3@T_CD8Tex-CXCL13	3.36413	0.223238	1.91587	1.69263	MeC_32	T_CD8Tex-CXCL13	T_CD8T-CD3	Sig.Unchanged	0	1.91587
T_Cytotoxic-GZMB@T_CD8Tex-CXCL13	3.39497	0.337915	1.56327	1.22535	MeC_25	T_CD8Tex-CXCL13	T_Cytotoxic-GZMB	Sig.Unchanged	0	1.56327
T_NK-T-CCL5@T_CD8Tex-CXCL13	4.78751	0.0997411	1.25406	1.15432	MeC_48	T_CD8Tex-CXCL13	T_NK-T-CCL5	Sig.Unchanged	0	1.25406
T_NK-T-cytotoxic@T_CD8Tex-CXCL13	2.06833	0.167165	1.10586	0.938697	MeC_11	T_CD8Tex-CXCL13	T_NK-T-cytotoxic	Sig.Unchanged	0	1.10586
T_T-naive	4.1617	0.339188	1.54709	1.2079	MeC_43	T_T-naive	T_T-naive	Sig.Unchanged	0	1.54709
T_T-Immune-synapse@T_T-naive	0.0180235	-0.00595272	1.13319	1.13914	MeC_35	T_T-naive	T_T-Immune-synapse	Sig.Unchanged	0	1.13914
T_T-CREM@T_T-naive	10.1385	-0.338527	1.02428	1.3628	MeC_56	T_T-naive	T_T-CREM	Sig.Unchanged	0	1.3628
T_Cytotoxic-GZMB	3.17445	0.302868	2.26075	1.95788	MeC_25	T_Cytotoxic-GZMB	T_Cytotoxic-GZMB	Sig.Unchanged	0	2.26075
T_NK-T-cytotoxic@T_Cytotoxic-GZMB	0.588083	-0.0965408	1.22485	1.32139	MeC_11	T_Cytotoxic-GZMB	T_NK-T-cytotoxic	Sig.Unchanged	0	1.32139
T_NK-T-Cytotoxic-GZMB@T_Cytotoxic-GZMB	7.4765	0.460455	1.37328	0.912822	MeC_75	T_Cytotoxic-GZMB	T_NK-T-Cytotoxic-GZMB	Sig.Unchanged	0	1.37328
T_NK-cytotoxic@T_Cytotoxic-GZMB	3.29273	0.302004	1.14214	0.840136	MeC_8	T_Cytotoxic-GZMB	T_NK-cytotoxic	Sig.Unchanged	0	1.14214
T_NK-cytotoxic	24.0237	1.3536	4.15633	2.80273	MeC_8	T_NK-cytotoxic	T_NK-cytotoxic	Sig.Up	0	4.15633
T_NK-T-Cytotoxic-GZMB@T_NK-cytotoxic	14.2274	0.86764	3.60887	2.74123	MeC_75	T_NK-cytotoxic	T_NK-T-Cytotoxic-GZMB	Sig.Unchanged	0	3.60887
T_Cytotoxic-GZMB@T_NK-cytotoxic	6.05338	0.50863	2.81093	2.3023	MeC_25	T_NK-cytotoxic	T_Cytotoxic-GZMB	Sig.Unchanged	0	2.81093
T_T-naive@T_NK-cytotoxic	0.385502	-0.0691687	1.91441	1.98358	MeC_43	T_NK-cytotoxic	T_T-naive	Sig.Unchanged	0	1.98358
T_NK-T-cytotoxic@T_NK-cytotoxic	7.65888	0.475047	1.97365	1.4986	MeC_11	T_NK-cytotoxic	T_NK-T-cytotoxic	Sig.Unchanged	0	1.97365
DC_pDC	2.42536	0.269432	5.77544	5.50601	MeC_3	DC_pDC	DC_pDC	Sig.Unchanged	0	5.77544
B_Plasma-JCHAIN@DC_pDC	1.69958	0.191463	2.53855	2.34708	MeC_77	DC_pDC	B_Plasma-JCHAIN	Sig.Unchanged	0	2.53855
DC_DC-Mature@DC_pDC	0.360851	-0.0602057	1.28134	1.34155	MeC_51	DC_pDC	DC_DC-Mature	Sig.Unchanged	0	1.34155
Pan_Protein-processing@DC_pDC	2.13011	0.209093	1.30469	1.0956	MeC_31	DC_pDC	Pan_Protein-processing	Sig.Unchanged	0	1.30469
M_Macrophage-C1Q@DC_pDC	0.373043	0.0423181	1.18978	1.14746	MeC_19	DC_pDC	M_Macrophage-C1Q	Sig.Unchanged	0	1.18978
DC_cDC2-MHCII@DC_pDC	0.926348	-0.0620571	1.15468	1.21674	MeC_6	DC_pDC	DC_cDC2-MHCII	Sig.Unchanged	0	1.21674
M_Macrophage_RNASE1-C1Q@DC_pDC	0.275254	0.0308976	1.11646	1.08556	MeC_49	DC_pDC	M_Macrophage_RNASE1-C1Q	Sig.Unchanged	0	1.11646
Pan_Beta-catenin@DC_pDC	0.304004	-0.0519986	1.03806	1.09005	MeC_28	DC_pDC	Pan_Beta-catenin	Sig.Unchanged	0	1.09005
M_Monocyte-LYZ	9.94108	0.773241	3.80068	3.02744	MeC_52	M_Monocyte-LYZ	M_Monocyte-LYZ	Sig.Unchanged	0	3.80068
DC_cDC2-MHCII@M_Monocyte-LYZ	0.298115	0.0736289	3.0854	3.01177	MeC_6	M_Monocyte-LYZ	DC_cDC2-MHCII	Sig.Unchanged	0	3.0854
M_Macrophage_RNASE1-C1Q@M_Monocyte-LYZ	0.563377	0.28248	2.76144	2.47896	MeC_49	M_Monocyte-LYZ	M_Macrophage_RNASE1-C1Q	Sig.Unchanged	0	2.76144
Pan_MHCII@M_Monocyte-LYZ	2.39936	0.241521	2.14437	1.90285	MeC_58	M_Monocyte-LYZ	Pan_MHCII	Sig.Unchanged	0	2.14437
Pan_MHCII-HLA-DRA@M_Monocyte-LYZ	3.79776	0.180691	1.90653	1.72584	MeC_63	M_Monocyte-LYZ	Pan_MHCII-HLA-DRA	Sig.Unchanged	0	1.90653
M_Monocyte-CD14@M_Monocyte-LYZ	6.16447	0.757204	1.91256	1.15536	MeC_17	M_Monocyte-LYZ	M_Monocyte-CD14	Sig.Unchanged	0	1.91256
M_Macrophage-SPP1-C1Q@M_Monocyte-LYZ	2.37717	-0.688146	1.56351	2.25165	MeC_36	M_Monocyte-LYZ	M_Macrophage-SPP1-C1Q	Sig.Unchanged	0	2.25165
M_Macrophage-C1Q@M_Monocyte-LYZ	0.0721075	0.0474873	1.62933	1.58184	MeC_19	M_Monocyte-LYZ	M_Macrophage-C1Q	Sig.Unchanged	0	1.62933
Pan_Myeloid-fibroblast@M_Monocyte-LYZ	1.0942	-0.233038	1.54668	1.77972	MeC_83	M_Monocyte-LYZ	Pan_Myeloid-fibroblast	Sig.Unchanged	0	1.77972
DC_cDC1@M_Monocyte-LYZ	3.4113	-0.552003	1.43885	1.99085	MeC_55	M_Monocyte-LYZ	DC_cDC1	Sig.Unchanged	0	1.99085
M_Monocyte-CD16@M_Monocyte-LYZ	1.40424	0.233578	1.54924	1.31566	MeC_9	M_Monocyte-LYZ	M_Monocyte-CD16	Sig.Unchanged	0	1.54924
M_Macrophage-lipid-PPARG@M_Monocyte-LYZ	3.16281	-0.404821	1.3373	1.74212	MeC_37	M_Monocyte-LYZ	M_Macrophage-lipid-PPARG	Sig.Unchanged	0	1.74212
M_Monocyte-CD14-S100A12@M_Monocyte-LYZ	1.96893	0.428336	1.33596	0.907619	MeC_29	M_Monocyte-LYZ	M_Monocyte-CD14-S100A12	Sig.Unchanged	0	1.33596
DC_DC-Mature@M_Monocyte-LYZ	2.95478	-0.366826	1.07956	1.44639	MeC_51	M_Monocyte-LYZ	DC_DC-Mature	Sig.Unchanged	0	1.44639
Pan_Ribosome-RPS18@M_Monocyte-LYZ	4.25632	-0.300627	1.02331	1.32393	MeC_54	M_Monocyte-LYZ	Pan_Ribosome-RPS18	Sig.Unchanged	0	1.32393
DC_DC-Mature	2.10897	0.44567	6.97847	6.5328	MeC_51	DC_DC-Mature	DC_DC-Mature	Sig.Unchanged	0	6.97847
DC_cDC2-MHCII@DC_DC-Mature	0.484675	0.0949974	2.57573	2.48073	MeC_6	DC_DC-Mature	DC_cDC2-MHCII	Sig.Unchanged	0	2.57573
M_Monocyte-LYZ@DC_DC-Mature	5.32308	0.922223	2.01531	1.09308	MeC_52	DC_DC-Mature	M_Monocyte-LYZ	Sig.Unchanged	0	2.01531
T_T-co-signaling@DC_DC-Mature	6.40928	-0.420335	1.58895	2.00928	MeC_65	DC_DC-Mature	T_T-co-signaling	Sig.Unchanged	0	2.00928
Pan_MHCII-HLA-DRA@DC_DC-Mature	0.142083	-0.0321484	1.47684	1.50899	MeC_63	DC_DC-Mature	Pan_MHCII-HLA-DRA	Sig.Unchanged	0	1.50899
Pan_MHCII@DC_DC-Mature	1.6097	0.22039	1.38946	1.16907	MeC_58	DC_DC-Mature	Pan_MHCII	Sig.Unchanged	0	1.38946
DC_cDC1@DC_DC-Mature	1.07233	0.160395	1.35974	1.19934	MeC_55	DC_DC-Mature	DC_cDC1	Sig.Unchanged	0	1.35974
Pan_Metallothionein	0.986017	0.198573	1.51331	1.31474	MeC_24	Pan_Metallothionein	Pan_Metallothionein	Sig.Unchanged	0	1.51331
T_Tfh-CXCL13@Pan_Metallothionein	0.245915	-0.075888	1.03907	1.11496	MeC_20	Pan_Metallothionein	T_Tfh-CXCL13	Sig.Unchanged	0	1.11496
Stroma_Fibroblast-collagen	29.6782	0.888284	6.21517	5.32689	MeC_22	Stroma_Fibroblast-collagen	Stroma_Fibroblast-collagen	Sig.Unchanged	0	6.21517
Stroma_Fibro-endo-EMT@Stroma_Fibroblast-collagen	0.07777	-0.0294194	2.36287	2.39229	MeC_27	Stroma_Fibroblast-collagen	Stroma_Fibro-endo-EMT	Sig.Unchanged	0	2.39229
Pan_CCL2@Stroma_Fibroblast-collagen	0.575186	0.215855	2.34541	2.12955	MeC_66	Stroma_Fibroblast-collagen	Pan_CCL2	Sig.Unchanged	0	2.34541
M_Macrophage-SPP1@Stroma_Fibroblast-collagen	6.30857	-0.354407	1.68564	2.04005	MeC_26	Stroma_Fibroblast-collagen	M_Macrophage-SPP1	Sig.Unchanged	0	2.04005
Myeloid_Platelet@Stroma_Fibroblast-collagen	0.116203	0.0169144	1.76932	1.75241	MeC_39	Stroma_Fibroblast-collagen	Myeloid_Platelet	Sig.Unchanged	0	1.76932
Stroma_Fibroblast-VEGF@Stroma_Fibroblast-collagen	11.7853	-0.932313	1.22475	2.15706	MeC_81	Stroma_Fibroblast-collagen	Stroma_Fibroblast-VEGF	Sig.Unchanged	0	2.15706
M_Macrophage-IL1-JUN@Stroma_Fibroblast-collagen	1.83511	0.35507	1.70269	1.34762	MeC_45	Stroma_Fibroblast-collagen	M_Macrophage-IL1-JUN	Sig.Unchanged	0	1.70269
Myeloid_Mast@Stroma_Fibroblast-collagen	0.54053	0.0326817	1.45099	1.41831	MeC_13	Stroma_Fibroblast-collagen	Myeloid_Mast	Sig.Unchanged	0	1.45099
Pan_AP1-IER2@Stroma_Fibroblast-collagen	6.32113	-0.336146	1.10364	1.43978	MeC_64	Stroma_Fibroblast-collagen	Pan_AP1-IER2	Sig.Unchanged	0	1.43978
Pan_Protein-processing@Stroma_Fibroblast-collagen	0.0330879	-0.00573289	1.24154	1.24727	MeC_31	Stroma_Fibroblast-collagen	Pan_Protein-processing	Sig.Unchanged	0	1.24727
Pan_Myeloid-fibroblast@Stroma_Fibroblast-collagen	0.839069	0.125994	1.30285	1.17685	MeC_83	Stroma_Fibroblast-collagen	Pan_Myeloid-fibroblast	Sig.Unchanged	0	1.30285
Pan_Metallothionein@Stroma_Fibroblast-collagen	2.45278	-0.244451	0.955991	1.20044	MeC_24	Stroma_Fibroblast-collagen	Pan_Metallothionein	Sig.Unchanged	0	1.20044
Myeloid_Mast	0.517746	1.57991	8.91495	7.33503	MeC_13	Myeloid_Mast	Myeloid_Mast	Sig.Unchanged	0	8.91495
M_Macrophage-lipid-PPARG@Myeloid_Mast	0.86474	-0.535081	2.35309	2.88817	MeC_37	Myeloid_Mast	M_Macrophage-lipid-PPARG	Sig.Unchanged	0	2.88817
M_Macrophage-SPP1@Myeloid_Mast	0.525085	-0.15278	1.57027	1.72305	MeC_26	Myeloid_Mast	M_Macrophage-SPP1	Sig.Unchanged	0	1.72305
Myeloid_Platelet@Myeloid_Mast	0.0259632	-0.0127305	1.58026	1.59299	MeC_39	Myeloid_Mast	Myeloid_Platelet	Sig.Unchanged	0	1.59299
Stroma_Endothelial-CCL21@Myeloid_Mast	0.612481	-0.260033	1.17534	1.43537	MeC_38	Myeloid_Mast	Stroma_Endothelial-CCL21	Sig.Unchanged	0	1.43537
Stroma_Fibroblast-VEGF@Myeloid_Mast	0.445372	-0.195128	1.19048	1.38561	MeC_81	Myeloid_Mast	Stroma_Fibroblast-VEGF	Sig.Unchanged	0	1.38561
M_Macrophage-C1Q@Myeloid_Mast	1.626	-0.561341	0.997881	1.55922	MeC_19	Myeloid_Mast	M_Macrophage-C1Q	Sig.Unchanged	0	1.55922
Stroma_Myofibroblast@Myeloid_Mast	0.171937	-0.108628	1.124	1.23263	MeC_41	Myeloid_Mast	Stroma_Myofibroblast	Sig.Unchanged	0	1.23263
M_Monocyte-CD16@Myeloid_Mast	0.14867	0.0648795	1.09751	1.03263	MeC_9	Myeloid_Mast	M_Monocyte-CD16	Sig.Unchanged	0	1.09751
Stroma_Endothelial	1.63143	0.530584	10.464	9.93345	MeC_23	Stroma_Endothelial	Stroma_Endothelial	Sig.Unchanged	0	10.464
M_Macrophage_RNASE1-C1Q@Stroma_Endothelial	0.985263	0.325452	2.91818	2.59273	MeC_49	Stroma_Endothelial	M_Macrophage_RNASE1-C1Q	Sig.Unchanged	0	2.91818
Myeloid_Platelet@Stroma_Endothelial	0.506445	0.118542	2.51998	2.40144	MeC_39	Stroma_Endothelial	Myeloid_Platelet	Sig.Unchanged	0	2.51998
Stroma_Endothelial-CCL21@Stroma_Endothelial	0.401319	0.498188	2.5537	2.05551	MeC_38	Stroma_Endothelial	Stroma_Endothelial-CCL21	Sig.Unchanged	0	2.5537
Pan_CCL2@Stroma_Endothelial	0.50561	-0.414026	1.71227	2.1263	MeC_66	Stroma_Endothelial	Pan_CCL2	Sig.Unchanged	0	2.1263
Stroma_Fibro-endo-EMT@Stroma_Endothelial	1.29366	0.154075	1.7592	1.60513	MeC_27	Stroma_Endothelial	Stroma_Fibro-endo-EMT	Sig.Unchanged	0	1.7592
Pan_AP1-IER2@Stroma_Endothelial	8.76568	-0.916454	0.788854	1.70531	MeC_64	Stroma_Endothelial	Pan_AP1-IER2	Sig.Unchanged	0	1.70531
Stroma_Myofibroblast@Stroma_Endothelial	7.84024	-0.810677	0.797474	1.60815	MeC_41	Stroma_Endothelial	Stroma_Myofibroblast	Sig.Unchanged	0	1.60815
Pan_Heat-stress@Stroma_Endothelial	6.45029	0.687175	1.39952	0.712341	MeC_2	Stroma_Endothelial	Pan_Heat-stress	Sig.Unchanged	0	1.39952
M_Macrophage-SPP1-C1Q@Stroma_Endothelial	1.89548	0.361132	1.26278	0.90165	MeC_36	Stroma_Endothelial	M_Macrophage-SPP1-C1Q	Sig.Unchanged	0	1.26278
B_Plasma	0.341406	0.0571628	3.47272	3.41555	MeC_4	B_Plasma	B_Plasma	Sig.Unchanged	0	3.47272
B_B-Ig-kappa@B_Plasma	0.0349472	0.00929737	3.2771	3.2678	MeC_30	B_Plasma	B_B-Ig-kappa	Sig.Unchanged	0	3.2771
Pan_Protein-processing@B_Plasma	0.983536	-0.154204	2.17389	2.32809	MeC_31	B_Plasma	Pan_Protein-processing	Sig.Unchanged	0	2.32809
Myeloid_Erythrocytes@B_Plasma	3.94738	0.37683	1.54136	1.16453	MeC_46	B_Plasma	Myeloid_Erythrocytes	Sig.Unchanged	0	1.54136
Stroma_Fibro-endo-EMT	25.1453	4.58791	11.1574	6.56946	MeC_27	Stroma_Fibro-endo-EMT	Stroma_Fibro-endo-EMT	Sig.Up	0	11.1574
Stroma_Myofibroblast@Stroma_Fibro-endo-EMT	1.56071	1.35942	4.91932	3.5599	MeC_41	Stroma_Fibro-endo-EMT	Stroma_Myofibroblast	Sig.Up	0	4.91932
Stroma_Fibroblast-collagen@Stroma_Fibro-endo-EMT	2.61499	-0.497759	4.02074	4.5185	MeC_22	Stroma_Fibro-endo-EMT	Stroma_Fibroblast-collagen	Sig.Unchanged	0	4.5185
Pan_CCL2@Stroma_Fibro-endo-EMT	3.4275	-1.75404	2.20565	3.95969	MeC_66	Stroma_Fibro-endo-EMT	Pan_CCL2	Sig.Down	0	3.95969
Myeloid_Platelet@Stroma_Fibro-endo-EMT	1.71814	0.296959	2.00796	1.711	MeC_39	Stroma_Fibro-endo-EMT	Myeloid_Platelet	Sig.Unchanged	0	2.00796
Stroma_Endothelial@Stroma_Fibro-endo-EMT	10.5991	0.756877	2.07428	1.31741	MeC_23	Stroma_Fibro-endo-EMT	Stroma_Endothelial	Sig.Unchanged	0	2.07428
Pan_AP1-JUN@Stroma_Fibro-endo-EMT	0.741115	-0.261732	1.35133	1.61306	MeC_57	Stroma_Fibro-endo-EMT	Pan_AP1-JUN	Sig.Unchanged	0	1.61306
Pan_AP1-IER2@Stroma_Fibro-endo-EMT	10.073	-1.16897	0.858425	2.0274	MeC_64	Stroma_Fibro-endo-EMT	Pan_AP1-IER2	Sig.Down	0	2.0274
Pan_AP1-FOS@Stroma_Fibro-endo-EMT	1.39021	0.352357	1.34225	0.989896	MeC_61	Stroma_Fibro-endo-EMT	Pan_AP1-FOS	Sig.Unchanged	0	1.34225
Myeloid_Mast@Stroma_Fibro-endo-EMT	0.524251	-0.0729595	1.14954	1.2225	MeC_13	Stroma_Fibro-endo-EMT	Myeloid_Mast	Sig.Unchanged	0	1.2225
T_T-naive@Stroma_Fibro-endo-EMT	6.5475	0.39604	1.30141	0.905369	MeC_43	Stroma_Fibro-endo-EMT	T_T-naive	Sig.Unchanged	0	1.30141
Pan_Interferon-response@Stroma_Fibro-endo-EMT	0.639671	0.23011	1.1688	0.938688	MeC_0	Stroma_Fibro-endo-EMT	Pan_Interferon-response	Sig.Unchanged	0	1.1688
Pan_Interferon-response	0.139004	-0.205861	5.10347	5.30933	MeC_0	Pan_Interferon-response	Pan_Interferon-response	Sig.Unchanged	0	5.30933
B_B	15.818	0.461447	2.57086	2.10941	MeC_18	B_B	B_B	Sig.Unchanged	0	2.57086
Pan_MHCII-HLA-DRA@B_B	9.64406	0.341778	1.56346	1.22168	MeC_63	B_B	Pan_MHCII-HLA-DRA	Sig.Unchanged	0	1.56346
B_B-PAX5@B_B	3.40861	0.594429	1.21277	0.618337	MeC_50	B_B	B_B-PAX5	Sig.Unchanged	0	1.21277
Pan_MHCII@B_B	4.96562	0.385043	1.08011	0.695069	MeC_58	B_B	Pan_MHCII	Sig.Unchanged	0	1.08011
M_Macrophage-lipid-PPARG@B_B	0.0404585	0.0140711	1.04818	1.03411	MeC_37	B_B	M_Macrophage-lipid-PPARG	Sig.Unchanged	0	1.04818
M_Macrophage-IL1-NFKB	43.8313	-2.02465	4.08323	6.10788	MeC_42	M_Macrophage-IL1-NFKB	M_Macrophage-IL1-NFKB	Sig.Down	0	6.10788
M_Monocyte-CD14-S100A12@M_Macrophage-IL1-NFKB	28.6075	-1.88264	3.57197	5.45461	MeC_29	M_Macrophage-IL1-NFKB	M_Monocyte-CD14-S100A12	Sig.Down	0	5.45461
M_Monocyte-CD14@M_Macrophage-IL1-NFKB	20.3849	-1.46175	3.72765	5.1894	MeC_17	M_Macrophage-IL1-NFKB	M_Monocyte-CD14	Sig.Down	0	5.1894
M_Macrophage-IL1-JUN@M_Macrophage-IL1-NFKB	23.7653	-1.57646	3.30325	4.87971	MeC_45	M_Macrophage-IL1-NFKB	M_Macrophage-IL1-JUN	Sig.Down	0	4.87971
M_Macrophage-SPP1@M_Macrophage-IL1-NFKB	18.0922	-0.983187	2.61067	3.59386	MeC_26	M_Macrophage-IL1-NFKB	M_Macrophage-SPP1	Sig.Unchanged	0	3.59386
Pan_Myeloid-fibroblast@M_Macrophage-IL1-NFKB	9.9686	-0.68578	2.47427	3.16005	MeC_83	M_Macrophage-IL1-NFKB	Pan_Myeloid-fibroblast	Sig.Unchanged	0	3.16005
M_Monocyte-LYZ@M_Macrophage-IL1-NFKB	4.04091	0.383255	2.90726	2.524	MeC_52	M_Macrophage-IL1-NFKB	M_Monocyte-LYZ	Sig.Unchanged	0	2.90726
M_Macrophage_RNASE1-C1Q@M_Macrophage-IL1-NFKB	6.3569	0.79871	2.42658	1.62787	MeC_49	M_Macrophage-IL1-NFKB	M_Macrophage_RNASE1-C1Q	Sig.Unchanged	0	2.42658
M_Macrophage-SPP1-C1Q@M_Macrophage-IL1-NFKB	2.21622	-0.586034	1.71159	2.29762	MeC_36	M_Macrophage-IL1-NFKB	M_Macrophage-SPP1-C1Q	Sig.Unchanged	0	2.29762
M_Monocyte-CD16@M_Macrophage-IL1-NFKB	1.00174	0.164836	1.79986	1.63502	MeC_9	M_Macrophage-IL1-NFKB	M_Monocyte-CD16	Sig.Unchanged	0	1.79986
Pan_MHCII@M_Macrophage-IL1-NFKB	28.1005	0.983198	2.0535	1.07031	MeC_58	M_Macrophage-IL1-NFKB	Pan_MHCII	Sig.Unchanged	0	2.0535
Pan_NR4A-signaling@M_Macrophage-IL1-NFKB	1.33853	-0.123979	1.24831	1.37229	MeC_68	M_Macrophage-IL1-NFKB	Pan_NR4A-signaling	Sig.Unchanged	0	1.37229
M_Monocyte-CD14-proliferation@M_Macrophage-IL1-NFKB	47.2369	-1.88517	0.486959	2.37213	MeC_74	M_Macrophage-IL1-NFKB	M_Monocyte-CD14-proliferation	Sig.Down	0	2.37213
M_Macrophage-lipid-PPARG@M_Macrophage-IL1-NFKB	3.66321	-0.401124	0.97435	1.37547	MeC_37	M_Macrophage-IL1-NFKB	M_Macrophage-lipid-PPARG	Sig.Unchanged	0	1.37547
T_NK-T-IFNG-CCL4@M_Macrophage-IL1-NFKB	38.0305	-1.77403	0.264443	2.03847	MeC_34	M_Macrophage-IL1-NFKB	T_NK-T-IFNG-CCL4	Sig.Down	0	2.03847
Pan_Glycolysis@M_Macrophage-IL1-NFKB	3.24676	0.178508	1.07754	0.899031	MeC_47	M_Macrophage-IL1-NFKB	Pan_Glycolysis	Sig.Unchanged	0	1.07754
Pan_Cycling-MYC	1.87315	2.53591	3.07297	0.537056	MeC_33	Pan_Cycling-MYC	Pan_Cycling-MYC	Sig.Up	0	3.07297
T_T-co-signaling@Pan_Cycling-MYC	2.72207	1.86188	2.38048	0.518606	MeC_65	Pan_Cycling-MYC	T_T-co-signaling	Sig.Up	0	2.38048
B_B@Pan_Cycling-MYC	11.6026	2.0088	2.19923	0.190429	MeC_18	Pan_Cycling-MYC	B_B	Sig.Up	0	2.19923
Pan_NR4A-signaling@Pan_Cycling-MYC	2.61888	1.86828	1.9551	0.086819	MeC_68	Pan_Cycling-MYC	Pan_NR4A-signaling	Sig.Up	0	1.9551
Pan_MHCII-HLA-DRA@Pan_Cycling-MYC	3.21199	0.831881	1.7023	0.870419	MeC_63	Pan_Cycling-MYC	Pan_MHCII-HLA-DRA	Sig.Unchanged	0	1.7023
Pan_MHCII@Pan_Cycling-MYC	7.9465	2.09234	1.5795	-0.512843	MeC_58	Pan_Cycling-MYC	Pan_MHCII	Sig.Up	0	1.5795
DC_DC-Mature@Pan_Cycling-MYC	1.73442	0.700198	1.31286	0.612664	MeC_51	Pan_Cycling-MYC	DC_DC-Mature	Sig.Unchanged	0	1.31286
DC_cDC2-MHCII@Pan_Cycling-MYC	0.304145	-0.13817	1.09546	1.23363	MeC_6	Pan_Cycling-MYC	DC_cDC2-MHCII	Sig.Unchanged	0	1.23363
B_B-Ig-kappa	1.32848	0.12047	3.80113	3.68066	MeC_30	B_B-Ig-kappa	B_B-Ig-kappa	Sig.Unchanged	0	3.80113
B_Plasma@B_B-Ig-kappa	9.89372	-0.291471	3.29879	3.59026	MeC_4	B_B-Ig-kappa	B_Plasma	Sig.Unchanged	0	3.59026
Pan_Protein-processing@B_B-Ig-kappa	6.97105	-0.349919	1.82623	2.17615	MeC_31	B_B-Ig-kappa	Pan_Protein-processing	Sig.Unchanged	0	2.17615
Myeloid_Erythrocytes@B_B-Ig-kappa	3.18278	0.255469	1.92081	1.66534	MeC_46	B_B-Ig-kappa	Myeloid_Erythrocytes	Sig.Unchanged	0	1.92081
Myeloid_Platelet@B_B-Ig-kappa	0.848771	-0.0737365	1.00299	1.07673	MeC_39	B_B-Ig-kappa	Myeloid_Platelet	Sig.Unchanged	0	1.07673
B_B-Ig-lambda	2.06886	0.523866	3.9176	3.39373	MeC_59	B_B-Ig-lambda	B_B-Ig-lambda	Sig.Unchanged	0	3.9176
B_Plasma@B_B-Ig-lambda	1.7416	-0.123937	3.16891	3.29285	MeC_4	B_B-Ig-lambda	B_Plasma	Sig.Unchanged	0	3.29285
Pan_Protein-processing@B_B-Ig-lambda	1.55357	-0.224476	2.0371	2.26158	MeC_31	B_B-Ig-lambda	Pan_Protein-processing	Sig.Unchanged	0	2.26158
Myeloid_Erythrocytes@B_B-Ig-lambda	1.64069	0.265116	2.41318	2.14806	MeC_46	B_B-Ig-lambda	Myeloid_Erythrocytes	Sig.Unchanged	0	2.41318
Myeloid_Platelet@B_B-Ig-lambda	1.80912	0.191265	1.27737	1.0861	MeC_39	B_B-Ig-lambda	Myeloid_Platelet	Sig.Unchanged	0	1.27737
DC_cDC1	4.68057	0.887148	7.89713	7.00998	MeC_55	DC_cDC1	DC_cDC1	Sig.Unchanged	0	7.89713
DC_cDC2-MHCII@DC_cDC1	0.599473	0.0713029	4.3586	4.2873	MeC_6	DC_cDC1	DC_cDC2-MHCII	Sig.Unchanged	0	4.3586
M_Monocyte-LYZ@DC_cDC1	1.84561	-0.523898	3.11218	3.63608	MeC_52	DC_cDC1	M_Monocyte-LYZ	Sig.Unchanged	0	3.63608
DC_DC-Mature@DC_cDC1	1.06873	0.372014	2.23161	1.85959	MeC_51	DC_cDC1	DC_DC-Mature	Sig.Unchanged	0	2.23161
Pan_MHCII@DC_cDC1	9.91503	1.00671	2.29237	1.28566	MeC_58	DC_cDC1	Pan_MHCII	Sig.Up	0	2.29237
Pan_MHCII-HLA-DRA@DC_cDC1	0.2494	0.0375575	1.94613	1.90857	MeC_63	DC_cDC1	Pan_MHCII-HLA-DRA	Sig.Unchanged	0	1.94613
Pan_AP1-IER2@DC_cDC1	6.76197	0.837067	1.58832	0.751252	MeC_64	DC_cDC1	Pan_AP1-IER2	Sig.Unchanged	0	1.58832
Pan_AP1-FOS@DC_cDC1	15.1075	1.42824	1.56899	0.140757	MeC_61	DC_cDC1	Pan_AP1-FOS	Sig.Up	0	1.56899
M_Macrophage-IL1-JUN@DC_cDC1	2.90215	1.21287	1.52068	0.307803	MeC_45	DC_cDC1	M_Macrophage-IL1-JUN	Sig.Up	0	1.52068
Pan_Myeloid-fibroblast@DC_cDC1	1.22687	-0.59798	1.32842	1.9264	MeC_83	DC_cDC1	Pan_Myeloid-fibroblast	Sig.Unchanged	0	1.9264
T_T-Immune-synapse@DC_cDC1	1.01104	-0.182561	1.08038	1.26294	MeC_35	DC_cDC1	T_T-Immune-synapse	Sig.Unchanged	0	1.26294
T_T-co-signaling@DC_cDC1	3.55721	0.521929	1.11634	0.594408	MeC_65	DC_cDC1	T_T-co-signaling	Sig.Unchanged	0	1.11634
M_Macrophage-IL1-NFKB@DC_cDC1	3.59226	0.876705	1.11297	0.23627	MeC_42	DC_cDC1	M_Macrophage-IL1-NFKB	Sig.Unchanged	0	1.11297
DC_cDC2-MHCII	0.474655	0.234993	3.34288	3.10789	MeC_6	DC_cDC2-MHCII	DC_cDC2-MHCII	Sig.Unchanged	0	3.34288
M_Monocyte-LYZ@DC_cDC2-MHCII	1.37909	0.937574	3.06737	2.12979	MeC_52	DC_cDC2-MHCII	M_Monocyte-LYZ	Sig.Unchanged	0	3.06737
DC_DC-Mature@DC_cDC2-MHCII	1.60556	-1.13439	1.87448	3.00887	MeC_51	DC_cDC2-MHCII	DC_DC-Mature	Sig.Down	0	3.00887
DC_pDC@DC_cDC2-MHCII	1.08415	0.537129	2.2023	1.66517	MeC_3	DC_cDC2-MHCII	DC_pDC	Sig.Unchanged	0	2.2023
DC_cDC1@DC_cDC2-MHCII	0.70232	0.323038	2.04597	1.72293	MeC_55	DC_cDC2-MHCII	DC_cDC1	Sig.Unchanged	0	2.04597
M_Monocyte-CD16@DC_cDC2-MHCII	0.00940774	-0.0122495	1.8068	1.81905	MeC_9	DC_cDC2-MHCII	M_Monocyte-CD16	Sig.Unchanged	0	1.81905
Pan_MHCII-HLA-DRA@DC_cDC2-MHCII	0.117444	0.0692073	1.67431	1.6051	MeC_63	DC_cDC2-MHCII	Pan_MHCII-HLA-DRA	Sig.Unchanged	0	1.67431
M_Macrophage-lipid-PPARG@DC_cDC2-MHCII	0.336693	-0.257942	1.53454	1.79248	MeC_37	DC_cDC2-MHCII	M_Macrophage-lipid-PPARG	Sig.Unchanged	0	1.79248
T_T-Immune-synapse@DC_cDC2-MHCII	0.349482	-0.154939	1.4571	1.61204	MeC_35	DC_cDC2-MHCII	T_T-Immune-synapse	Sig.Unchanged	0	1.61204
Pan_Beta-catenin@DC_cDC2-MHCII	0.0506903	0.0357671	1.22245	1.18668	MeC_28	DC_cDC2-MHCII	Pan_Beta-catenin	Sig.Unchanged	0	1.22245
Pan_AP1-IER2@DC_cDC2-MHCII	0.115997	0.0746492	1.18088	1.10624	MeC_64	DC_cDC2-MHCII	Pan_AP1-IER2	Sig.Unchanged	0	1.18088
Pan_Ribosome-RPS18@DC_cDC2-MHCII	0.586725	0.452852	1.22361	0.770758	MeC_54	DC_cDC2-MHCII	Pan_Ribosome-RPS18	Sig.Unchanged	0	1.22361

## Sheet: Data 8 (Fig.4b)
Data 8. Differential signature testing for enriched cell states comparing non-responders and responders from pre-treatment condition in bladder carcinoma (BLCA)
	minus log p-value	effect	meanb	meana	scorecol	cluster1	mec	Color	Sig. mean	Sig.Score
M_Monocyte-CD16	26.1983	0.638931	3.05925	2.42032	MeC_9	M_Monocyte-CD16	M_Monocyte-CD16	Sig.Unchanged	0	3.05925
M_Monocyte-CD14-proliferation	8.20506	0.220569	1.64106	1.42049	MeC_74	M_Monocyte-CD14-proliferation	M_Monocyte-CD14-proliferation	Sig.Unchanged	0	1.64106
M_Monocyte-CD14-S100A12@M_Monocyte-CD14-proliferation	32.6067	0.250689	1.46542	1.21473	MeC_29	M_Monocyte-CD14-proliferation	M_Monocyte-CD14-S100A12	Sig.Unchanged	0	1.46542
M_Monocyte-CD14@M_Monocyte-CD14-proliferation	20.4129	0.16566	1.18261	1.01695	MeC_17	M_Monocyte-CD14-proliferation	M_Monocyte-CD14	Sig.Unchanged	0	1.18261
DC_cDC2-MHCII	0.244243	-0.0865238	2.82296	2.90949	MeC_6	DC_cDC2-MHCII	DC_cDC2-MHCII	Sig.Unchanged	0	2.90949
DC_cDC1@DC_cDC2-MHCII	0.666356	0.167181	1.60801	1.44083	MeC_55	DC_cDC2-MHCII	DC_cDC1	Sig.Unchanged	0	1.60801
Pan_Metallothionein	2.80408	0.407655	1.21661	0.808959	MeC_24	Pan_Metallothionein	Pan_Metallothionein	Sig.Unchanged	0	1.21661
Pan_Cycling-MYC	7.77612	-0.199057	1.0121	1.21115	MeC_33	Pan_Cycling-MYC	Pan_Cycling-MYC	Sig.Unchanged	0	1.21115
Pan_MHCII	2.21321	0.146529	1.39344	1.24691	MeC_58	Pan_MHCII	Pan_MHCII	Sig.Unchanged	0	1.39344
Pan_Beta-catenin	3.07538	-0.189151	1.38373	1.57288	MeC_28	Pan_Beta-catenin	Pan_Beta-catenin	Sig.Unchanged	0	1.57288
M_Monocyte-CD14-S100A12	33.9736	0.253678	1.2405	0.98682	MeC_29	M_Monocyte-CD14-S100A12	M_Monocyte-CD14-S100A12	Sig.Unchanged	0	1.2405
M_Monocyte-CD14-proliferation@M_Monocyte-CD14-S100A12	6.16712	0.166857	1.101	0.934138	MeC_74	M_Monocyte-CD14-S100A12	M_Monocyte-CD14-proliferation	Sig.Unchanged	0	1.101
T_NK-cytotoxic	0.0195397	0.00598025	3.02498	3.019	MeC_8	T_NK-cytotoxic	T_NK-cytotoxic	Sig.Unchanged	0	3.02498
T_NK-T-cytotoxic@T_NK-cytotoxic	0.212826	0.0496392	2.71725	2.66761	MeC_11	T_NK-cytotoxic	T_NK-T-cytotoxic	Sig.Unchanged	0	2.71725
T_Cytotoxic-GZMB@T_NK-cytotoxic	6.2852	0.459472	2.43692	1.97745	MeC_25	T_NK-cytotoxic	T_Cytotoxic-GZMB	Sig.Unchanged	0	2.43692
T_CD8Tex-CXCL13@T_NK-cytotoxic	0.200987	0.0485175	2.10842	2.0599	MeC_40	T_NK-cytotoxic	T_CD8Tex-CXCL13	Sig.Unchanged	0	2.10842
T_NK-T-CCL5@T_NK-cytotoxic	0.342421	-0.0413706	2.07052	2.11189	MeC_48	T_NK-cytotoxic	T_NK-T-CCL5	Sig.Unchanged	0	2.11189
T_NK-T-IFNG-CCL4@T_NK-cytotoxic	15.072	-1.887	1.08208	2.96908	MeC_34	T_NK-cytotoxic	T_NK-T-IFNG-CCL4	Sig.Down	0	2.96908
Pan_AP1-JUN@T_NK-cytotoxic	4.27456	0.565521	1.71669	1.15117	MeC_57	T_NK-cytotoxic	Pan_AP1-JUN	Sig.Unchanged	0	1.71669
T_CD4T-MAIT-Th17@T_NK-cytotoxic	0.521203	0.119453	1.5421	1.42264	MeC_16	T_NK-cytotoxic	T_CD4T-MAIT-Th17	Sig.Unchanged	0	1.5421
T_NK-T-Cytotoxic-GZMB@T_NK-cytotoxic	0.984441	0.242885	1.31304	1.07015	MeC_75	T_NK-cytotoxic	T_NK-T-Cytotoxic-GZMB	Sig.Unchanged	0	1.31304
Pan_AP1-FOS@T_NK-cytotoxic	4.47102	0.576696	1.38913	0.812431	MeC_61	T_NK-cytotoxic	Pan_AP1-FOS	Sig.Unchanged	0	1.38913
Pan_MHCII-HLA-DRA@T_NK-cytotoxic	1.09638	0.121162	1.2181	1.09694	MeC_63	T_NK-cytotoxic	Pan_MHCII-HLA-DRA	Sig.Unchanged	0	1.2181
M_Macrophage-IL1-NFKB	7.34521	-0.639547	0.992298	1.63184	MeC_42	M_Macrophage-IL1-NFKB	M_Macrophage-IL1-NFKB	Sig.Unchanged	0	1.63184
M_Macrophage-IL1-JUN@M_Macrophage-IL1-NFKB	0.274941	0.0626626	1.15729	1.09463	MeC_45	M_Macrophage-IL1-NFKB	M_Macrophage-IL1-JUN	Sig.Unchanged	0	1.15729
Pan_NR4A-signaling@M_Macrophage-IL1-NFKB	1.37346	-0.180314	0.887869	1.06818	MeC_68	M_Macrophage-IL1-NFKB	Pan_NR4A-signaling	Sig.Unchanged	0	1.06818
T_NK-T-cytotoxic	1.27505	0.252471	3.42057	3.1681	MeC_11	T_NK-T-cytotoxic	T_NK-T-cytotoxic	Sig.Unchanged	0	3.42057
T_NK-cytotoxic@T_NK-T-cytotoxic	2.00987	0.415482	3.23878	2.8233	MeC_8	T_NK-T-cytotoxic	T_NK-cytotoxic	Sig.Unchanged	0	3.23878
T_CD8Tex-CXCL13@T_NK-T-cytotoxic	0.993315	0.19256	2.65836	2.4658	MeC_40	T_NK-T-cytotoxic	T_CD8Tex-CXCL13	Sig.Unchanged	0	2.65836
T_NK-T-CCL5@T_NK-T-cytotoxic	2.95138	0.242163	2.47226	2.23009	MeC_48	T_NK-T-cytotoxic	T_NK-T-CCL5	Sig.Unchanged	0	2.47226
T_Cytotoxic-GZMB@T_NK-T-cytotoxic	0.338213	0.0923295	2.37864	2.28631	MeC_25	T_NK-T-cytotoxic	T_Cytotoxic-GZMB	Sig.Unchanged	0	2.37864
T_CD8T-CD3@T_NK-T-cytotoxic	1.3509	-0.313157	1.79419	2.10735	MeC_32	T_NK-T-cytotoxic	T_CD8T-CD3	Sig.Unchanged	0	2.10735
Pan_MHCII-HLA-DRA@T_NK-T-cytotoxic	0.667016	-0.109318	1.17849	1.28781	MeC_63	T_NK-T-cytotoxic	Pan_MHCII-HLA-DRA	Sig.Unchanged	0	1.28781
T_CD4T-MAIT-Th17@T_NK-T-cytotoxic	0.164224	0.0546781	1.06984	1.01516	MeC_16	T_NK-T-cytotoxic	T_CD4T-MAIT-Th17	Sig.Unchanged	0	1.06984
B_B	0.967792	-0.133246	4.17906	4.31231	MeC_18	B_B	B_B	Sig.Unchanged	0	4.31231
B_B-PAX5@B_B	1.66573	0.367765	2.09849	1.73072	MeC_50	B_B	B_B-PAX5	Sig.Unchanged	0	2.09849
B_B-Ig-kappa@B_B	0.350367	0.0745943	1.44163	1.36704	MeC_30	B_B	B_B-Ig-kappa	Sig.Unchanged	0	1.44163
Stroma_Endothelial@B_B	0.943973	-0.123045	1.0069	1.12995	MeC_23	B_B	Stroma_Endothelial	Sig.Unchanged	0	1.12995
DC_pDC	1.39095	1.90133	6.80845	4.90712	MeC_3	DC_pDC	DC_pDC	Sig.Up	0	6.80845
B_Plasma@DC_pDC	0.0267743	0.0452328	2.48005	2.43482	MeC_4	DC_pDC	B_Plasma	Sig.Unchanged	0	2.48005
Pan_Proliferation-S@DC_pDC	0.41922	0.297113	1.53047	1.23336	MeC_1	DC_pDC	Pan_Proliferation-S	Sig.Unchanged	0	1.53047
Pan_Protein-processing@DC_pDC	0.299176	-0.217807	1.05333	1.27114	MeC_31	DC_pDC	Pan_Protein-processing	Sig.Unchanged	0	1.27114
Pan_Cycling-MYC@DC_pDC	0.0445338	-0.024913	1.06253	1.08744	MeC_33	DC_pDC	Pan_Cycling-MYC	Sig.Unchanged	0	1.08744
DC_cDC2-MHCII@DC_pDC	0.201299	-0.0836092	1.0266	1.11021	MeC_6	DC_pDC	DC_cDC2-MHCII	Sig.Unchanged	0	1.11021
T_CD4T-cytoskeleton	0.364476	-0.209454	2.8113	3.02075	MeC_21	T_CD4T-cytoskeleton	T_CD4T-cytoskeleton	Sig.Unchanged	0	3.02075
Pan_Proliferation-S@T_CD4T-cytoskeleton	0.103568	0.125493	1.70692	1.58143	MeC_1	T_CD4T-cytoskeleton	Pan_Proliferation-S	Sig.Unchanged	0	1.70692
T_NK-T-CCL5@T_CD4T-cytoskeleton	1.73818	0.157624	1.49171	1.33409	MeC_48	T_CD4T-cytoskeleton	T_NK-T-CCL5	Sig.Unchanged	0	1.49171
Pan_Proliferation@T_CD4T-cytoskeleton	0.216106	0.234635	1.3212	1.08656	MeC_14	T_CD4T-cytoskeleton	Pan_Proliferation	Sig.Unchanged	0	1.3212
T_CD4T-IL7R@T_CD4T-cytoskeleton	0.419815	-0.190519	1.14755	1.33807	MeC_78	T_CD4T-cytoskeleton	T_CD4T-IL7R	Sig.Unchanged	0	1.33807
T_Treg-T-co-signaling@T_CD4T-cytoskeleton	0.938379	-0.348896	0.962472	1.31137	MeC_7	T_CD4T-cytoskeleton	T_Treg-T-co-signaling	Sig.Unchanged	0	1.31137
T_CD8T-GZMK-CCL5@T_CD4T-cytoskeleton	1.61151	0.494531	1.1829	0.688372	MeC_12	T_CD4T-cytoskeleton	T_CD8T-GZMK-CCL5	Sig.Unchanged	0	1.1829
M_Macrophage-IL1-JUN@Pan_CXCL1-CXCL2	1.15673	-0.307001	1.23386	1.54086	MeC_45	Pan_CXCL1-CXCL2	M_Macrophage-IL1-JUN	Sig.Unchanged	0	1.54086
Pan_CXCL1-CXCL2	0.731299	0.314756	1.34572	1.03096	MeC_76	Pan_CXCL1-CXCL2	Pan_CXCL1-CXCL2	Sig.Unchanged	0	1.34572
M_Macrophage-IL1-NFKB@Pan_CXCL1-CXCL2	3.00602	-0.659455	0.80912	1.46857	MeC_42	Pan_CXCL1-CXCL2	M_Macrophage-IL1-NFKB	Sig.Unchanged	0	1.46857
M_Monocyte-CD14-S100A12@Pan_CXCL1-CXCL2	5.72658	0.446307	1.41329	0.966983	MeC_29	Pan_CXCL1-CXCL2	M_Monocyte-CD14-S100A12	Sig.Unchanged	0	1.41329
M_Monocyte-CD14@Pan_CXCL1-CXCL2	4.6631	0.298261	1.20398	0.90572	MeC_17	Pan_CXCL1-CXCL2	M_Monocyte-CD14	Sig.Unchanged	0	1.20398
T_T-CREM	29.7246	-0.729353	1.26697	1.99633	MeC_56	T_T-CREM	T_T-CREM	Sig.Unchanged	0	1.99633
T_CD8T-GZMK-CCL5	0.146312	-0.0783427	2.8884	2.96674	MeC_12	T_CD8T-GZMK-CCL5	T_CD8T-GZMK-CCL5	Sig.Unchanged	0	2.96674
T_T-CREM@T_CD8T-GZMK-CCL5	5.68672	-0.693294	1.4454	2.13869	MeC_56	T_CD8T-GZMK-CCL5	T_T-CREM	Sig.Unchanged	0	2.13869
T_NK-T-CCL5@T_CD8T-GZMK-CCL5	0.775408	0.102583	1.56133	1.45875	MeC_48	T_CD8T-GZMK-CCL5	T_NK-T-CCL5	Sig.Unchanged	0	1.56133
T_CD4T-MAIT-Th17@T_CD8T-GZMK-CCL5	0.0535075	-0.0326502	1.31882	1.35147	MeC_16	T_CD8T-GZMK-CCL5	T_CD4T-MAIT-Th17	Sig.Unchanged	0	1.35147
Pan_MHCII-HLA-DRA@T_CD8T-GZMK-CCL5	0.926136	-0.123186	1.10903	1.23221	MeC_63	T_CD8T-GZMK-CCL5	Pan_MHCII-HLA-DRA	Sig.Unchanged	0	1.23221
T_CD8T-CD3	0.621202	0.199957	2.82778	2.62782	MeC_32	T_CD8T-CD3	T_CD8T-CD3	Sig.Unchanged	0	2.82778
T_NK-T-CCL5@T_CD8T-CD3	2.39882	0.168414	1.76302	1.59461	MeC_48	T_CD8T-CD3	T_NK-T-CCL5	Sig.Unchanged	0	1.76302
T_CD8T-GZMK-CCL5@T_CD8T-CD3	4.78442	-0.634142	1.39656	2.0307	MeC_12	T_CD8T-CD3	T_CD8T-GZMK-CCL5	Sig.Unchanged	0	2.0307
T_Cytotoxic-GZMB@T_CD8T-CD3	2.85429	0.435057	1.64516	1.2101	MeC_25	T_CD8T-CD3	T_Cytotoxic-GZMB	Sig.Unchanged	0	1.64516
T_CD8Tex-CXCL13@T_CD8T-CD3	1.47853	0.254745	1.57751	1.32276	MeC_40	T_CD8T-CD3	T_CD8Tex-CXCL13	Sig.Unchanged	0	1.57751
T_NK-T-cytotoxic@T_CD8T-CD3	3.77966	0.393786	1.54473	1.15095	MeC_11	T_CD8T-CD3	T_NK-T-cytotoxic	Sig.Unchanged	0	1.54473
Pan_MHCII-HLA-DRA@T_CD8T-CD3	0.635275	-0.0885139	1.15213	1.24065	MeC_63	T_CD8T-CD3	Pan_MHCII-HLA-DRA	Sig.Unchanged	0	1.24065
Pan_CCL2	0.939467	-0.187873	1.09627	1.28414	MeC_66	Pan_CCL2	Pan_CCL2	Sig.Unchanged	0	1.28414
T_NK-T-Cytotoxic-GZMB	0.493029	-0.394418	4.70476	5.09918	MeC_75	T_NK-T-Cytotoxic-GZMB	T_NK-T-Cytotoxic-GZMB	Sig.Unchanged	0	5.09918
T_NK-cytotoxic@T_NK-T-Cytotoxic-GZMB	0.031163	-0.014523	2.84615	2.86067	MeC_8	T_NK-T-Cytotoxic-GZMB	T_NK-cytotoxic	Sig.Unchanged	0	2.86067
T_Cytotoxic-GZMB@T_NK-T-Cytotoxic-GZMB	0.36961	0.114415	2.75211	2.6377	MeC_25	T_NK-T-Cytotoxic-GZMB	T_Cytotoxic-GZMB	Sig.Unchanged	0	2.75211
T_NK-T-CCL5@T_NK-T-Cytotoxic-GZMB	2.10097	0.303125	1.68342	1.38029	MeC_48	T_NK-T-Cytotoxic-GZMB	T_NK-T-CCL5	Sig.Unchanged	0	1.68342
T_T-naive@T_NK-T-Cytotoxic-GZMB	0.547215	-0.339028	1.37822	1.71725	MeC_43	T_NK-T-Cytotoxic-GZMB	T_T-naive	Sig.Unchanged	0	1.71725
T_NK-T-cytotoxic@T_NK-T-Cytotoxic-GZMB	2.66056	0.411794	1.52674	1.11495	MeC_11	T_NK-T-Cytotoxic-GZMB	T_NK-T-cytotoxic	Sig.Unchanged	0	1.52674
Stroma_Endothelial@T_NK-T-Cytotoxic-GZMB	1.37828	-0.427505	1.13325	1.56076	MeC_23	T_NK-T-Cytotoxic-GZMB	Stroma_Endothelial	Sig.Unchanged	0	1.56076
T_CD4T-MAIT-Th17@T_NK-T-Cytotoxic-GZMB	0.150696	0.101878	1.05565	0.953769	MeC_16	T_NK-T-Cytotoxic-GZMB	T_CD4T-MAIT-Th17	Sig.Unchanged	0	1.05565
Pan_Cycling-MYC@T_NK-T-Cytotoxic-GZMB	1.8155	-0.381695	0.846643	1.22834	MeC_33	T_NK-T-Cytotoxic-GZMB	Pan_Cycling-MYC	Sig.Unchanged	0	1.22834
T_Cytotoxic-GZMB	0.758216	0.171855	2.16807	1.99621	MeC_25	T_Cytotoxic-GZMB	T_Cytotoxic-GZMB	Sig.Unchanged	0	2.16807
T_NK-T-cytotoxic@T_Cytotoxic-GZMB	1.26608	0.305498	2.02565	1.72015	MeC_11	T_Cytotoxic-GZMB	T_NK-T-cytotoxic	Sig.Unchanged	0	2.02565
T_CD8Tex-CXCL13@T_Cytotoxic-GZMB	1.06004	0.260897	1.87392	1.61302	MeC_40	T_Cytotoxic-GZMB	T_CD8Tex-CXCL13	Sig.Unchanged	0	1.87392
T_CD8T-CD3@T_Cytotoxic-GZMB	1.99216	-0.469181	1.68598	2.15516	MeC_32	T_Cytotoxic-GZMB	T_CD8T-CD3	Sig.Unchanged	0	2.15516
T_NK-T-CCL5@T_Cytotoxic-GZMB	0.975713	0.128836	1.77815	1.64931	MeC_48	T_Cytotoxic-GZMB	T_NK-T-CCL5	Sig.Unchanged	0	1.77815
T_NK-cytotoxic@T_Cytotoxic-GZMB	1.71691	0.43058	1.72642	1.29584	MeC_8	T_Cytotoxic-GZMB	T_NK-cytotoxic	Sig.Unchanged	0	1.72642
T_CD8T-GZMK-CCL5@T_Cytotoxic-GZMB	2.02098	-0.433742	1.213	1.64674	MeC_12	T_Cytotoxic-GZMB	T_CD8T-GZMK-CCL5	Sig.Unchanged	0	1.64674
Pan_MHCII-HLA-DRA@T_Cytotoxic-GZMB	0.437778	-0.0830765	1.19771	1.28078	MeC_63	T_Cytotoxic-GZMB	Pan_MHCII-HLA-DRA	Sig.Unchanged	0	1.28078
T_CD4T-MAIT-Th17@T_Cytotoxic-GZMB	0.244676	-0.0988604	1.18775	1.28661	MeC_16	T_Cytotoxic-GZMB	T_CD4T-MAIT-Th17	Sig.Unchanged	0	1.28661
Pan_Interferon-response	2.26266	2.55407	3.15134	0.597262	MeC_0	Pan_Interferon-response	Pan_Interferon-response	Sig.Up	0	3.15134
M_Macrophage-IL1-JUN	2.3593	-0.321141	0.862911	1.18405	MeC_45	M_Macrophage-IL1-JUN	M_Macrophage-IL1-JUN	Sig.Unchanged	0	1.18405
Myeloid_Platelet	1.72971	-1.26291	2.98869	4.25161	MeC_39	Myeloid_Platelet	Myeloid_Platelet	Sig.Down	0	4.25161
M_Macrophage-IL1-NFKB@Pan_Myeloid-fibroblast	9.60029	-1.88949	-0.46343	1.42606	MeC_42	Pan_Myeloid-fibroblast	M_Macrophage-IL1-NFKB	Sig.Down	0	1.42606
Myeloid_Erythrocytes		-0.389606	5.89627	6.28587	MeC_46	Myeloid_Erythrocytes	Myeloid_Erythrocytes	Sig.Unchanged	0	6.28587

## Sheet: Data 9 (Fig.4d)
Data 9. Top pathways enriched in different macrophage MeCs.
MeC-26: M_Macrophage-SPP1
	Gene_set	Term	Overlap	P-value	Adjusted P-value	Old P-value	Old Adjusted P-value	Odds Ratio	Combined Score	Genes	-log Adjusted P-value
0	KEGG_2021_Human	Glycolysis / Gluconeogenesis	24777	2.52286e-14	4.46545e-12	0	0	44.2969	1386.97	GPI;LDHA;TPI1;PKM;PGAM1;PGK1;ENO1;ENO2;ALDOA;GAPDH;HK2	11.3501
1	KEGG_2021_Human	HIF-1 signaling pathway	9/109	3.49062e-09	3.0892e-07	0	0	19.801	385.589	LDHA;EIF4EBP1;SLC2A1;PGK1;ENO1;ENO2;ALDOA;GAPDH;HK2	6.51015
2	KEGG_2021_Human	Central carbon metabolism in cancer	25720	1.28123e-06	7.55923e-05	0	0	19.997	271.313	LDHA;PKM;PGAM1;SLC2A1;SLC16A3;HK2	4.12152
3	KEGG_2021_Human	Ferroptosis	15067	4.96953e-05	0.00219902	0	0	22.6048	224.005	MAP1LC3B;FTH1;SAT1;FTL	2.65777
4	KEGG_2021_Human	Vibrio cholerae infection	18354	0.000109225	0.00386656	0	0	18.1739	165.784	ERO1A;ATP6V1G1;SEC61G;ATP6V1F	2.41268
5	KEGG_2021_Human	Lysosome	5/128	0.000439017	0.0127496	0	0	8.55302	66.1232	ASAH1;SLC11A1;LAPTM5;CD68;CTSD	1.8945
MeC-42: M_Macrophage-IL1-NFKB
	Gene_set	Term	Overlap	P-value	Adjusted P-value	Old P-value	Old Adjusted P-value	Odds Ratio	Combined Score	Genes	-log Adjusted P-value
0	KEGG_2021_Human	Rheumatoid arthritis	17/93	2.32102e-22	4.06178e-20	0	0	53.4255	2661.38	CXCL8;CCL3L1;CCL20;CCL3L3;CXCL1;CXCL3;CXCL2;TNF;CXCL5;ICAM1;VEGFA;IL1A;IL6;CTSL;IL1B;CCL3;HLA-DPB1	19.3913
1	KEGG_2021_Human	TNF signaling pathway	17/112	6.71046e-21	5.87166e-19	0	0	42.6994	1983.41	MAP2K3;CCL20;TNFAIP3;CXCL1;CFLAR;CXCL3;PTGS2;TNF;CXCL2;NFKB1;CXCL5;ICAM1;NFKBIA;SOCS3;IL6;IL1B;BIRC3	18.2312
2	KEGG_2021_Human	NF-kappa B signaling pathway	16/104	8.0817e-20	4.71433e-18	0	0	42.8831	1885.23	CXCL8;BCL2A1;CCL4L2;TNFAIP3;CXCL1;CFLAR;CXCL3;PTGS2;TNF;CXCL2;NFKB1;ICAM1;NFKBIA;IL1B;CCL4;BIRC3	17.3266
3	KEGG_2021_Human	Lipid and atherosclerosis	19/215	1.08737e-18	4.75724e-17	0	0	23.5813	975.386	MAP2K3;XBP1;CXCL8;CCL3L1;CCL3L3;CXCL1;CXCL3;SOD2;TNF;CXCL2;NFKB1;ICAM1;NFKBIA;IL6;IL1B;CCL3;NLRP3;OLR1;NFE2L2	16.3226
4	KEGG_2021_Human	IL-17 signaling pathway	14/94	2.98004e-17	1.04301e-15	0	0	40.3314	1534.69	CXCL8;CCL20;TNFAIP3;CXCL1;CXCL3;PTGS2;CXCL2;TNF;CXCL5;NFKB1;NFKBIA;IL6;IL1B;FOSB	14.9817
5	KEGG_2021_Human	Viral protein interaction with cytokine and cytokine receptor	14/100	7.3753e-17	2.15113e-15	0	0	37.5062	1393.2	IL10;CXCL8;CCL3L1;CCL20;CCL4L2;CCL3L3;CXCL1;CXCL3;TNF;CXCL2;CXCL5;IL6;CCL4;CCL3	14.6673
MeC-19: M_Macrophage-C1Q
	Gene_set	Term	Overlap	P-value	Adjusted P-value	Old P-value	Old Adjusted P-value	Odds Ratio	Combined Score	Genes	-log Adjusted P-value
0	KEGG_2021_Human	Lysosome	20/128	9.92038e-25	1.39877e-22	0	0	45.8148	2532.19	CTSA;CD63;ASAH1;FUCA1;CTSZ;HEXA;LAPTM5;LIPA;CTSS;LAMP1;GM2A;NPC2;CTSL;PSAP;ACP5;CD68;CTSD;CTSC;LGMN;CTSB	21.8543
1	KEGG_2021_Human	Phagosome	13/152	6.75854e-13	4.76477e-11	0	0	21.2431	595.292	MSR1;HLA-A;CTSS;HLA-E;FCGR3A;HLA-DMA;FCGR2A;HLA-DMB;LAMP1;CTSL;CD14;HLA-DQA1;ATP6V1F	10.322
2	KEGG_2021_Human	Antigen processing and presentation	28764	5.85098e-12	2.74996e-10	0	0	32.4052	838.142	HLA-DMA;CD4;HLA-DMB;CTSL;HLA-A;CTSS;HLA-DQA1;CTSB;HLA-E;LGMN	9.56067
3	KEGG_2021_Human	Staphylococcus aureus infection	34943	1.11464e-09	3.92911e-08	0	0	22.7864	469.735	C1QB;CFD;C1QA;FCGR3A;HLA-DMA;HLA-DMB;FCGR2A;HLA-DQA1;C1QC	7.40571
4	KEGG_2021_Human	Tuberculosis	10/180	2.33368e-08	6.58097e-07	0	0	12.8954	226.614	FCGR3A;HLA-DMA;FCGR2A;FCER1G;HLA-DMB;LAMP1;CD14;CTSD;CTSS;HLA-DQA1	6.18171
5	KEGG_2021_Human	Hematopoietic cell lineage	36373	3.4603e-08	8.1317e-07	0	0	18.9288	325.184	CSF1R;HLA-DMA;CD4;HLA-DMB;CD9;CD59;CD14;HLA-DQA1	6.08982
MeC-37: M_Macrophage-lipid-PPARG
	Gene_set	Term	Overlap	P-value	Adjusted P-value	Old P-value	Old Adjusted P-value	Odds Ratio	Combined Score	Genes	-log Adjusted P-value
0	KEGG_2021_Human	Lysosome	21/128	2.05879e-26	2.63525e-24	0	0	49.1722	2908.3	CTSA;CD63;ASAH1;ATP6V0B;HEXB;CTSZ;LIPA;LITAF;CTSS;LAMP1;GM2A;CTSL;PSAP;ACP5;CTSH;DNASE2;CD68;ATP6V0D1;CTSD;LGMN;CTSB	23.5792
1	KEGG_2021_Human	Cholesterol metabolism	18445	5.28802e-09	3.38433e-07	0	0	34.7584	662.42	CYP27A1;LRPAP1;APOC1;TSPO;LPL;APOE;LIPA	6.47053
2	KEGG_2021_Human	Tuberculosis	8/180	3.38661e-06	0.000144495	0	0	9.97371	125.626	ATP6V0B;LAMP1;ITGAX;CALM3;LSP1;ATP6V0D1;CTSD;CTSS	3.84015
3	KEGG_2021_Human	PPAR signaling pathway	27150	3.46279e-05	0.00110809	0	0	15.1266	155.363	CYP27A1;FABP3;FABP5;LPL;DBI	2.95542
4	KEGG_2021_Human	Antigen processing and presentation	28611	4.46704e-05	0.00114356	0	0	14.2949	143.18	CTSL;IFI30;CTSS;CTSB;LGMN	2.94174
5	KEGG_2021_Human	Apoptosis	6/142	7.94124e-05	0.00169413	0	0	9.27597	87.5731	CTSL;CTSZ;CTSH;CTSD;CTSS;CTSB	2.77105
